# Supplementary material for: Tracking submediterranean ecotone shifts under climate change scenarios using marcescent oaks as indicators
Source: Sci Rep. 2025 Nov 10;15:39201. doi: 10.1038/s41598-025-10088-w (PMC12603024; doi:10.1038/s41598-025-10088-w)
Supplement: Supplementary file 1 — Supplementary Material 1 [file 41598_2025_10088_MOESM1_ESM.xlsx]

## Sheet: Folha1
Species	Latitude	Longitude
Quercus pubescens	36.875	14.95833332
Quercus pubescens	36.87499999	15.04166665
Quercus pubescens	36.95833333	15.04166665
Quercus pubescens	37.04166666	14.45833332
Quercus pubescens	37.125	14.95833332
Quercus pubescens	37.29166666	14.45833332
Quercus pubescens	37.375	14.37499999
Quercus pubescens	37.37499999	14.45833332
Quercus pubescens	37.45833333	13.70833332
Quercus pubescens	37.54166666	14.95833332
Quercus pubescens	37.62499999	12.79166665
Quercus pubescens	37.625	13.54166665
Quercus pubescens	37.62499999	13.62499999
Quercus pubescens	37.625	14.95833332
Quercus pubescens	37.62499999	15.04166665
Quercus pubescens	37.70833333	13.29166665
Quercus pubescens	37.70833333	13.37499999
Quercus pubescens	37.70833333	14.95833332
Quercus pubescens	37.70833333	15.04166665
Quercus pubescens	37.79166666	13.95833332
Quercus pubescens	37.79166666	14.87499999
Quercus pubescens	37.79166666	15.04166665
Quercus pubescens	37.79166666	15.12499999
Quercus pubescens	37.87499999	13.37499999
Quercus pubescens	37.875	13.45833332
Quercus pubescens	37.875	14.04166665
Quercus pubescens	37.87499999	15.04166665
Quercus pubescens	37.875	15.12499999
Quercus pubescens	37.95833333	12.87499999
Quercus pubescens	37.95833333	13.20833332
Quercus pubescens	37.95833333	14.04166665
Quercus pubescens	37.95833333	15.04166665
Quercus pubescens	37.95833333	15.37499999
Quercus pubescens	38.04166666	14.04166665
Quercus pubescens	38.12499999	12.79166665
Quercus pubescens	38.29166666	15.54166665
Quercus pubescens	38.37499999	16.37499999
Quercus pubescens	38.62499999	15.87499999
Quercus pubescens	38.62499999	15.95833332
Quercus pubescens	38.70833333	15.95833332
Quercus pubescens	38.70833333	16.54166665
Quercus pubescens	38.95833333	16.54166665
Quercus pubescens	38.95833333	16.62499998
Quercus pubescens	39.04166666	16.54166665
Quercus pubescens	39.12499999	9.45833332
Quercus pubescens	39.29166666	16.29166665
Quercus pubescens	39.37499999	8.62499999
Quercus pubescens	39.37499999	9.04166666
Quercus pubescens	39.37499999	16.20833332
Quercus pubescens	39.45833333	16.12499999
Quercus pubescens	39.54166666	16.37499999
Quercus pubescens	39.62499999	16.20833332
Quercus pubescens	39.62499999	16.29166665
Quercus pubescens	39.62499999	16.79166665
Quercus pubescens	39.70833333	8.95833332
Quercus pubescens	39.70833333	9.04166666
Quercus pubescens	39.79166666	8.70833332
Quercus pubescens	39.79166666	8.87499999
Quercus pubescens	39.79166666	9.12499999
Quercus pubescens	39.79166666	9.45833332
Quercus pubescens	39.79166666	9.62499999
Quercus pubescens	39.87499999	9.12499999
Quercus pubescens	39.87499999	9.20833332
Quercus pubescens	39.87499999	9.54166666
Quercus pubescens	39.87499999	9.62499999
Quercus pubescens	39.87499999	15.95833332
Quercus pubescens	39.87499999	16.29166665
Quercus pubescens	39.95833333	9.12499999
Quercus pubescens	39.95833333	9.20833332
Quercus pubescens	39.95833333	9.54166666
Quercus pubescens	39.95833333	15.37499999
Quercus pubescens	40.04166666	9.12499999
Quercus pubescens	40.04166666	9.20833332
Quercus pubescens	40.04166666	9.29166665
Quercus pubescens	40.04166666	15.29166665
Quercus pubescens	40.04166666	15.45833332
Quercus pubescens	40.04166666	15.62499999
Quercus pubescens	40.04166666	16.37499999
Quercus pubescens	40.04166666	16.45833332
Quercus pubescens	40.12499999	9.20833332
Quercus pubescens	40.12499999	9.37499999
Quercus pubescens	40.12499999	16.45833332
Quercus pubescens	40.12499999	18.12499999
Quercus pubescens	40.12499999	18.29166665
Quercus pubescens	40.12499999	18.37499998
Quercus pubescens	40.20833333	9.20833332
Quercus pubescens	40.20833333	9.37499999
Quercus pubescens	40.29166666	9.37499999
Quercus pubescens	40.29166666	14.87499999
Quercus pubescens	40.29166666	17.95833332
Quercus pubescens	40.37499999	8.45833332
Quercus pubescens	40.37499999	8.54166666
Quercus pubescens	40.37499999	8.87499999
Quercus pubescens	40.37499999	8.95833332
Quercus pubescens	40.37499999	9.04166666
Quercus pubescens	40.37499999	16.70833332
Quercus pubescens	40.37499999	17.95833332
Quercus pubescens	40.45833333	8.54166666
Quercus pubescens	40.45833333	8.70833332
Quercus pubescens	40.45833333	8.95833332
Quercus pubescens	40.45833333	9.04166666
Quercus pubescens	40.45833333	15.54166665
Quercus pubescens	40.45833333	17.87499999
Quercus pubescens	40.54166666	8.12499999
Quercus pubescens	40.54166666	8.45833332
Quercus pubescens	40.54166666	8.79166666
Quercus pubescens	40.54166666	8.87499999
Quercus pubescens	40.54166666	9.29166666
Quercus pubescens	40.54166666	15.45833332
Quercus pubescens	40.54166666	16.04166665
Quercus pubescens	40.54166666	18.04166665
Quercus pubescens	40.62499999	0.20833332
Quercus pubescens	40.62499999	0.45833332
Quercus pubescens	40.62499999	8.54166665
Quercus pubescens	40.62499999	8.79166665
Quercus pubescens	40.62499999	8.87499999
Quercus pubescens	40.62499999	9.29166665
Quercus pubescens	40.62499999	14.37499999
Quercus pubescens	40.62499999	14.54166665
Quercus pubescens	40.62499999	14.70833332
Quercus pubescens	40.62499999	15.20833332
Quercus pubescens	40.62499999	16.04166665
Quercus pubescens	40.62499999	16.37499999
Quercus pubescens	40.62499999	16.45833332
Quercus pubescens	40.62499999	16.87499998
Quercus pubescens	40.62499999	17.62499998
Quercus pubescens	40.70833333	0.37499999
Quercus pubescens	40.70833333	8.54166666
Quercus pubescens	40.70833333	8.62499999
Quercus pubescens	40.70833333	8.70833332
Quercus pubescens	40.70833333	8.79166666
Quercus pubescens	40.70833333	13.87499999
Quercus pubescens	40.70833333	13.95833332
Quercus pubescens	40.70833333	14.45833332
Quercus pubescens	40.70833333	16.37499999
Quercus pubescens	40.70833333	17.04166665
Quercus pubescens	40.70833333	17.12499999
Quercus pubescens	40.70833333	17.20833332
Quercus pubescens	40.70833333	17.29166665
Quercus pubescens	40.70833333	17.37499999
Quercus pubescens	40.70833333	17.54166665
Quercus pubescens	40.79166666	0.37499999
Quercus pubescens	40.79166666	9.29166666
Quercus pubescens	40.79166666	9.37499999
Quercus pubescens	40.79166666	14.04166665
Quercus pubescens	40.79166666	15.20833332
Quercus pubescens	40.79166666	16.37499999
Quercus pubescens	40.79166666	16.79166665
Quercus pubescens	40.79166666	17.37499999
Quercus pubescens	40.87499999	0.37499999
Quercus pubescens	40.87499999	9.20833332
Quercus pubescens	40.87499999	9.37499999
Quercus pubescens	40.87499999	9.62499999
Quercus pubescens	40.87499999	14.79166665
Quercus pubescens	40.87499999	15.04166665
Quercus pubescens	40.87499999	15.95833332
Quercus pubescens	40.87499999	16.54166665
Quercus pubescens	40.87499999	16.62499998
Quercus pubescens	40.87499999	16.70833332
Quercus pubescens	40.95833333	0.37499999
Quercus pubescens	40.95833333	8.87499999
Quercus pubescens	40.95833333	15.12499999
Quercus pubescens	40.95833333	15.37499999
Quercus pubescens	40.95833333	15.45833332
Quercus pubescens	40.95833333	15.79166665
Quercus pubescens	41.04166666	14.20833332
Quercus pubescens	41.04166666	14.87499999
Quercus pubescens	41.04166666	16.45833332
Quercus pubescens	41.12499999	14.54166665
Quercus pubescens	41.12499999	16.29166665
Quercus pubescens	41.20833333	1.04166666
Quercus pubescens	41.20833333	1.12499999
Quercus pubescens	41.20833333	13.70833332
Quercus pubescens	41.29166666	0.95833333
Quercus pubescens	41.29166666	1.04166666
Quercus pubescens	41.29166666	1.12499999
Quercus pubescens	41.29166666	1.95833332
Quercus pubescens	41.29166666	2.04166666
Quercus pubescens	41.37499999	0.95833333
Quercus pubescens	41.37499999	1.04166666
Quercus pubescens	41.37499999	1.12499999
Quercus pubescens	41.37499999	1.20833333
Quercus pubescens	41.37499999	1.29166666
Quercus pubescens	41.37499999	1.79166666
Quercus pubescens	41.37499999	1.87499999
Quercus pubescens	41.37499999	1.95833332
Quercus pubescens	41.37499999	2.04166666
Quercus pubescens	41.37499999	2.12499999
Quercus pubescens	41.37499999	14.20833332
Quercus pubescens	41.45833333	1.29166666
Quercus pubescens	41.45833333	1.54166666
Quercus pubescens	41.45833333	1.79166666
Quercus pubescens	41.45833333	1.87499999
Quercus pubescens	41.45833333	1.95833332
Quercus pubescens	41.45833333	2.04166666
Quercus pubescens	41.45833333	2.12499999
Quercus pubescens	41.45833333	2.20833332
Quercus pubescens	41.45833333	14.04166665
Quercus pubescens	41.45833333	14.54166665
Quercus pubescens	41.45833333	14.87499999
Quercus pubescens	41.54166666	0.70833333
Quercus pubescens	41.54166666	0.95833333
Quercus pubescens	41.54166666	1.20833333
Quercus pubescens	41.54166666	1.37499999
Quercus pubescens	41.54166666	1.45833333
Quercus pubescens	41.54166666	1.54166666
Quercus pubescens	41.54166666	1.62499999
Quercus pubescens	41.54166666	1.70833332
Quercus pubescens	41.54166666	1.79166666
Quercus pubescens	41.54166666	1.87499999
Quercus pubescens	41.54166666	1.95833332
Quercus pubescens	41.54166666	2.04166666
Quercus pubescens	41.54166666	2.12499999
Quercus pubescens	41.54166666	2.20833332
Quercus pubescens	41.54166666	2.29166666
Quercus pubescens	41.54166666	2.37499999
Quercus pubescens	41.54166666	2.45833332
Quercus pubescens	41.54166666	12.62499999
Quercus pubescens	41.54166666	13.04166665
Quercus pubescens	41.54166666	13.54166665
Quercus pubescens	41.54166666	14.62499999
Quercus pubescens	41.54166666	15.20833332
Quercus pubescens	41.62499999	1.37499999
Quercus pubescens	41.62499999	1.45833333
Quercus pubescens	41.62499999	1.54166666
Quercus pubescens	41.62499999	1.62499999
Quercus pubescens	41.62499999	1.70833332
Quercus pubescens	41.62499999	1.87499999
Quercus pubescens	41.62499999	1.95833332
Quercus pubescens	41.62499999	2.04166666
Quercus pubescens	41.62499999	2.12499999
Quercus pubescens	41.62499999	2.20833332
Quercus pubescens	41.62499999	2.29166666
Quercus pubescens	41.62499999	2.37499999
Quercus pubescens	41.62499999	2.45833332
Quercus pubescens	41.62499999	2.54166666
Quercus pubescens	41.62499999	2.62499999
Quercus pubescens	41.62499999	2.70833332
Quercus pubescens	41.62499999	12.54166665
Quercus pubescens	41.62499999	12.95833332
Quercus pubescens	41.62499999	14.04166665
Quercus pubescens	41.62499999	14.20833332
Quercus pubescens	41.62499999	14.29166665
Quercus pubescens	41.62499999	14.70833332
Quercus pubescens	41.70833333	1.20833332
Quercus pubescens	41.70833333	1.37499999
Quercus pubescens	41.70833333	1.45833332
Quercus pubescens	41.70833333	1.54166666
Quercus pubescens	41.70833333	1.62499999
Quercus pubescens	41.70833333	1.70833332
Quercus pubescens	41.70833333	1.79166666
Quercus pubescens	41.70833333	1.87499999
Quercus pubescens	41.70833333	1.95833332
Quercus pubescens	41.70833333	2.04166666
Quercus pubescens	41.70833333	2.12499999
Quercus pubescens	41.70833333	2.20833332
Quercus pubescens	41.70833333	2.29166666
Quercus pubescens	41.70833333	2.37499999
Quercus pubescens	41.70833333	2.45833332
Quercus pubescens	41.70833333	2.54166666
Quercus pubescens	41.70833333	2.62499999
Quercus pubescens	41.70833333	2.70833332
Quercus pubescens	41.70833333	2.79166666
Quercus pubescens	41.70833333	14.20833332
Quercus pubescens	41.70833333	15.79166665
Quercus pubescens	41.70833333	15.87499999
Quercus pubescens	41.79166666	1.20833333
Quercus pubescens	41.79166666	1.37499999
Quercus pubescens	41.79166666	1.45833333
Quercus pubescens	41.79166666	1.54166666
Quercus pubescens	41.79166666	1.62499999
Quercus pubescens	41.79166666	1.70833332
Quercus pubescens	41.79166666	1.79166666
Quercus pubescens	41.79166666	1.87499999
Quercus pubescens	41.79166666	1.95833332
Quercus pubescens	41.79166666	2.04166666
Quercus pubescens	41.79166666	2.12499999
Quercus pubescens	41.79166666	2.20833332
Quercus pubescens	41.79166666	2.29166666
Quercus pubescens	41.79166666	2.37499999
Quercus pubescens	41.79166666	2.45833332
Quercus pubescens	41.79166666	2.54166666
Quercus pubescens	41.79166666	2.62499999
Quercus pubescens	41.79166666	2.70833332
Quercus pubescens	41.79166666	2.79166666
Quercus pubescens	41.79166666	2.87499999
Quercus pubescens	41.79166666	2.95833332
Quercus pubescens	41.79166666	3.04166666
Quercus pubescens	41.79166666	9.04166666
Quercus pubescens	41.79166666	9.12499999
Quercus pubescens	41.79166666	9.20833332
Quercus pubescens	41.79166666	12.62499999
Quercus pubescens	41.79166666	12.70833332
Quercus pubescens	41.79166666	13.37499999
Quercus pubescens	41.79166666	14.45833332
Quercus pubescens	41.79166666	15.54166665
Quercus pubescens	41.87499999	0.62499999
Quercus pubescens	41.87499999	0.70833333
Quercus pubescens	41.87499999	0.79166666
Quercus pubescens	41.87499999	0.87499999
Quercus pubescens	41.87499999	0.95833333
Quercus pubescens	41.87499999	1.04166666
Quercus pubescens	41.87499999	1.12499999
Quercus pubescens	41.87499999	1.20833333
Quercus pubescens	41.87499999	1.29166666
Quercus pubescens	41.87499999	1.37499999
Quercus pubescens	41.87499999	1.45833333
Quercus pubescens	41.87499999	1.54166666
Quercus pubescens	41.87499999	1.62499999
Quercus pubescens	41.87499999	1.70833332
Quercus pubescens	41.87499999	1.79166666
Quercus pubescens	41.87499999	1.87499999
Quercus pubescens	41.87499999	2.12499999
Quercus pubescens	41.87499999	2.20833332
Quercus pubescens	41.87499999	2.29166666
Quercus pubescens	41.87499999	2.37499999
Quercus pubescens	41.87499999	2.45833332
Quercus pubescens	41.87499999	2.54166666
Quercus pubescens	41.87499999	2.62499999
Quercus pubescens	41.87499999	2.70833332
Quercus pubescens	41.87499999	2.79166666
Quercus pubescens	41.87499999	2.87499999
Quercus pubescens	41.87499999	2.95833332
Quercus pubescens	41.87499999	3.12499999
Quercus pubescens	41.87499999	8.95833332
Quercus pubescens	41.87499999	9.04166666
Quercus pubescens	41.87499999	9.12499999
Quercus pubescens	41.87499999	9.20833332
Quercus pubescens	41.87499999	12.79166665
Quercus pubescens	41.87499999	13.04166665
Quercus pubescens	41.87499999	13.12499999
Quercus pubescens	41.87499999	14.79166665
Quercus pubescens	41.87499999	15.54166665
Quercus pubescens	41.95833333	0.37499999
Quercus pubescens	41.95833333	0.62499999
Quercus pubescens	41.95833333	0.70833332
Quercus pubescens	41.95833333	0.79166666
Quercus pubescens	41.95833333	0.87499999
Quercus pubescens	41.95833333	0.95833332
Quercus pubescens	41.95833333	1.04166666
Quercus pubescens	41.95833333	1.12499999
Quercus pubescens	41.95833333	1.20833332
Quercus pubescens	41.95833333	1.29166666
Quercus pubescens	41.95833333	1.37499999
Quercus pubescens	41.95833333	1.45833332
Quercus pubescens	41.95833333	1.54166666
Quercus pubescens	41.95833333	1.62499999
Quercus pubescens	41.95833333	1.70833332
Quercus pubescens	41.95833333	1.79166666
Quercus pubescens	41.95833333	1.87499999
Quercus pubescens	41.95833333	1.95833332
Quercus pubescens	41.95833333	2.12499999
Quercus pubescens	41.95833333	2.20833332
Quercus pubescens	41.95833333	2.29166666
Quercus pubescens	41.95833333	2.37499999
Quercus pubescens	41.95833333	2.45833332
Quercus pubescens	41.95833333	2.62499999
Quercus pubescens	41.95833333	2.70833332
Quercus pubescens	41.95833333	2.79166666
Quercus pubescens	41.95833333	2.87499999
Quercus pubescens	41.95833333	3.04166666
Quercus pubescens	41.95833333	3.12499999
Quercus pubescens	41.95833333	8.70833332
Quercus pubescens	41.95833333	8.95833332
Quercus pubescens	41.95833333	9.04166665
Quercus pubescens	41.95833333	9.12499999
Quercus pubescens	41.95833333	9.20833332
Quercus pubescens	41.95833333	9.29166665
Quercus pubescens	41.95833333	9.37499999
Quercus pubescens	41.95833333	9.45833332
Quercus pubescens	41.95833333	12.12499999
Quercus pubescens	41.95833333	12.79166665
Quercus pubescens	41.95833333	12.87499999
Quercus pubescens	41.95833333	13.87499999
Quercus pubescens	41.95833333	14.29166665
Quercus pubescens	41.95833333	14.37499999
Quercus pubescens	42.04166666	0.79166666
Quercus pubescens	42.04166666	0.87499999
Quercus pubescens	42.04166666	0.95833333
Quercus pubescens	42.04166666	1.04166666
Quercus pubescens	42.04166666	1.12499999
Quercus pubescens	42.04166666	1.20833333
Quercus pubescens	42.04166666	1.37499999
Quercus pubescens	42.04166666	1.45833333
Quercus pubescens	42.04166666	1.54166666
Quercus pubescens	42.04166666	1.62499999
Quercus pubescens	42.04166666	1.70833332
Quercus pubescens	42.04166666	1.79166666
Quercus pubescens	42.04166666	1.87499999
Quercus pubescens	42.04166666	1.95833332
Quercus pubescens	42.04166666	2.04166666
Quercus pubescens	42.04166666	2.12499999
Quercus pubescens	42.04166666	2.20833332
Quercus pubescens	42.04166666	2.29166666
Quercus pubescens	42.04166666	2.37499999
Quercus pubescens	42.04166666	2.45833332
Quercus pubescens	42.04166666	2.54166666
Quercus pubescens	42.04166666	2.62499999
Quercus pubescens	42.04166666	2.70833332
Quercus pubescens	42.04166666	2.79166666
Quercus pubescens	42.04166666	2.87499999
Quercus pubescens	42.04166666	2.95833332
Quercus pubescens	42.04166666	3.04166666
Quercus pubescens	42.04166666	3.12499999
Quercus pubescens	42.04166666	8.79166666
Quercus pubescens	42.04166666	8.95833332
Quercus pubescens	42.04166666	9.04166666
Quercus pubescens	42.04166666	9.12499999
Quercus pubescens	42.04166666	9.20833332
Quercus pubescens	42.04166666	9.29166666
Quercus pubescens	42.04166666	9.37499999
Quercus pubescens	42.04166666	9.45833332
Quercus pubescens	42.04166666	11.87499999
Quercus pubescens	42.04166666	12.04166665
Quercus pubescens	42.04166666	12.12499999
Quercus pubescens	42.04166666	12.37499999
Quercus pubescens	42.04166666	12.45833332
Quercus pubescens	42.04166666	12.62499999
Quercus pubescens	42.04166666	12.87499999
Quercus pubescens	42.04166666	13.04166665
Quercus pubescens	42.04166666	13.37499999
Quercus pubescens	42.04166666	13.62499999
Quercus pubescens	42.04166666	13.70833332
Quercus pubescens	42.04166666	14.20833332
Quercus pubescens	42.12499999	0.37499999
Quercus pubescens	42.12499999	0.79166666
Quercus pubescens	42.12499999	0.87499999
Quercus pubescens	42.12499999	0.95833333
Quercus pubescens	42.12499999	1.04166666
Quercus pubescens	42.12499999	1.12499999
Quercus pubescens	42.12499999	1.29166666
Quercus pubescens	42.12499999	1.45833333
Quercus pubescens	42.12499999	1.54166666
Quercus pubescens	42.12499999	1.62499999
Quercus pubescens	42.12499999	1.70833332
Quercus pubescens	42.12499999	1.79166666
Quercus pubescens	42.12499999	1.87499999
Quercus pubescens	42.12499999	1.95833332
Quercus pubescens	42.12499999	2.04166666
Quercus pubescens	42.12499999	2.12499999
Quercus pubescens	42.12499999	2.20833332
Quercus pubescens	42.12499999	2.29166666
Quercus pubescens	42.12499999	2.37499999
Quercus pubescens	42.12499999	2.45833332
Quercus pubescens	42.12499999	2.54166666
Quercus pubescens	42.12499999	2.62499999
Quercus pubescens	42.12499999	2.70833332
Quercus pubescens	42.12499999	2.79166666
Quercus pubescens	42.12499999	2.87499999
Quercus pubescens	42.12499999	2.95833332
Quercus pubescens	42.12499999	3.04166666
Quercus pubescens	42.12499999	8.95833332
Quercus pubescens	42.12499999	9.04166666
Quercus pubescens	42.12499999	9.12499999
Quercus pubescens	42.12499999	9.20833332
Quercus pubescens	42.12499999	9.29166666
Quercus pubescens	42.12499999	9.45833332
Quercus pubescens	42.12499999	9.54166666
Quercus pubescens	42.12499999	12.04166665
Quercus pubescens	42.12499999	12.20833332
Quercus pubescens	42.12499999	12.70833332
Quercus pubescens	42.12499999	12.87499999
Quercus pubescens	42.12499999	13.20833332
Quercus pubescens	42.12499999	13.37499999
Quercus pubescens	42.12499999	13.87499999
Quercus pubescens	42.12499999	13.95833332
Quercus pubescens	42.12499999	14.04166665
Quercus pubescens	42.12499999	14.29166665
Quercus pubescens	42.12499999	14.70833332
Quercus pubescens	42.20833333	-0.04166667
Quercus pubescens	42.20833333	0.04166666
Quercus pubescens	42.20833333	0.45833333
Quercus pubescens	42.20833333	0.54166666
Quercus pubescens	42.20833333	0.62499999
Quercus pubescens	42.20833333	0.70833333
Quercus pubescens	42.20833333	0.87499999
Quercus pubescens	42.20833333	0.95833333
Quercus pubescens	42.20833333	1.20833333
Quercus pubescens	42.20833333	1.37499999
Quercus pubescens	42.20833333	1.45833333
Quercus pubescens	42.20833333	1.54166666
Quercus pubescens	42.20833333	1.62499999
Quercus pubescens	42.20833333	1.70833332
Quercus pubescens	42.20833333	1.79166666
Quercus pubescens	42.20833333	1.87499999
Quercus pubescens	42.20833333	1.95833332
Quercus pubescens	42.20833333	2.04166666
Quercus pubescens	42.20833333	2.12499999
Quercus pubescens	42.20833333	2.20833332
Quercus pubescens	42.20833333	2.29166666
Quercus pubescens	42.20833333	2.37499999
Quercus pubescens	42.20833333	2.45833332
Quercus pubescens	42.20833333	2.54166666
Quercus pubescens	42.20833333	2.62499999
Quercus pubescens	42.20833333	2.70833332
Quercus pubescens	42.20833333	2.79166666
Quercus pubescens	42.20833333	2.95833332
Quercus pubescens	42.20833333	3.04166666
Quercus pubescens	42.20833333	3.12499999
Quercus pubescens	42.20833333	8.87499999
Quercus pubescens	42.20833333	9.12499999
Quercus pubescens	42.20833333	9.20833332
Quercus pubescens	42.20833333	9.29166666
Quercus pubescens	42.20833333	9.37499999
Quercus pubescens	42.20833333	9.45833332
Quercus pubescens	42.20833333	9.54166666
Quercus pubescens	42.20833333	11.70833332
Quercus pubescens	42.20833333	11.87499999
Quercus pubescens	42.20833333	12.37499999
Quercus pubescens	42.20833333	12.87499999
Quercus pubescens	42.20833333	13.04166665
Quercus pubescens	42.20833333	13.29166665
Quercus pubescens	42.20833333	14.04166665
Quercus pubescens	42.20833333	14.20833332
Quercus pubescens	42.20833333	18.87499998
Quercus pubescens	42.29166666	-0.37500001
Quercus pubescens	42.29166666	0.45833332
Quercus pubescens	42.29166666	0.54166666
Quercus pubescens	42.29166666	0.62499999
Quercus pubescens	42.29166666	0.70833332
Quercus pubescens	42.29166666	0.79166666
Quercus pubescens	42.29166666	0.87499999
Quercus pubescens	42.29166666	0.95833332
Quercus pubescens	42.29166666	1.04166666
Quercus pubescens	42.29166666	1.12499999
Quercus pubescens	42.29166666	1.29166666
Quercus pubescens	42.29166666	1.37499999
Quercus pubescens	42.29166666	1.45833332
Quercus pubescens	42.29166666	1.54166666
Quercus pubescens	42.29166666	1.62499999
Quercus pubescens	42.29166666	1.70833332
Quercus pubescens	42.29166666	1.79166666
Quercus pubescens	42.29166666	1.87499999
Quercus pubescens	42.29166666	1.95833332
Quercus pubescens	42.29166666	2.04166666
Quercus pubescens	42.29166666	2.12499999
Quercus pubescens	42.29166666	2.20833332
Quercus pubescens	42.29166666	2.29166666
Quercus pubescens	42.29166666	2.37499999
Quercus pubescens	42.29166666	2.45833332
Quercus pubescens	42.29166666	2.54166666
Quercus pubescens	42.29166666	2.62499999
Quercus pubescens	42.29166666	2.70833332
Quercus pubescens	42.29166666	2.87499999
Quercus pubescens	42.29166666	3.04166666
Quercus pubescens	42.29166666	3.12499999
Quercus pubescens	42.29166666	8.79166665
Quercus pubescens	42.29166666	8.87499999
Quercus pubescens	42.29166666	8.95833332
Quercus pubescens	42.29166666	9.04166665
Quercus pubescens	42.29166666	9.12499999
Quercus pubescens	42.29166666	9.20833332
Quercus pubescens	42.29166666	9.29166665
Quercus pubescens	42.29166666	9.37499999
Quercus pubescens	42.29166666	9.45833332
Quercus pubescens	42.29166666	9.54166665
Quercus pubescens	42.29166666	12.04166665
Quercus pubescens	42.29166666	12.54166665
Quercus pubescens	42.29166666	12.70833332
Quercus pubescens	42.29166666	12.87499999
Quercus pubescens	42.29166666	12.95833332
Quercus pubescens	42.29166666	13.29166665
Quercus pubescens	42.29166666	13.54166665
Quercus pubescens	42.29166666	13.70833332
Quercus pubescens	42.29166666	13.87499999
Quercus pubescens	42.29166666	14.45833332
Quercus pubescens	42.29166666	18.87499998
Quercus pubescens	42.37499999	-0.45833334
Quercus pubescens	42.37499999	-0.20833334
Quercus pubescens	42.37499999	0.29166666
Quercus pubescens	42.37499999	0.37499999
Quercus pubescens	42.37499999	0.45833333
Quercus pubescens	42.37499999	0.54166666
Quercus pubescens	42.37499999	0.62499999
Quercus pubescens	42.37499999	0.70833333
Quercus pubescens	42.37499999	0.79166666
Quercus pubescens	42.37499999	0.87499999
Quercus pubescens	42.37499999	0.95833333
Quercus pubescens	42.37499999	1.04166666
Quercus pubescens	42.37499999	1.12499999
Quercus pubescens	42.37499999	1.29166666
Quercus pubescens	42.37499999	1.37499999
Quercus pubescens	42.37499999	1.45833333
Quercus pubescens	42.37499999	1.54166666
Quercus pubescens	42.37499999	1.62499999
Quercus pubescens	42.37499999	1.70833332
Quercus pubescens	42.37499999	1.87499999
Quercus pubescens	42.37499999	2.45833332
Quercus pubescens	42.37499999	2.54166666
Quercus pubescens	42.37499999	2.62499999
Quercus pubescens	42.37499999	2.70833332
Quercus pubescens	42.37499999	2.79166666
Quercus pubescens	42.37499999	2.87499999
Quercus pubescens	42.37499999	2.95833332
Quercus pubescens	42.37499999	3.04166666
Quercus pubescens	42.37499999	8.79166666
Quercus pubescens	42.37499999	9.04166666
Quercus pubescens	42.37499999	9.12499999
Quercus pubescens	42.37499999	9.20833332
Quercus pubescens	42.37499999	9.29166666
Quercus pubescens	42.37499999	9.37499999
Quercus pubescens	42.37499999	9.45833332
Quercus pubescens	42.37499999	9.54166666
Quercus pubescens	42.37499999	11.12499999
Quercus pubescens	42.37499999	11.37499999
Quercus pubescens	42.37499999	12.45833332
Quercus pubescens	42.37499999	12.79166665
Quercus pubescens	42.37499999	12.95833332
Quercus pubescens	42.37499999	13.29166665
Quercus pubescens	42.37499999	13.37499999
Quercus pubescens	42.37499999	13.45833332
Quercus pubescens	42.37499999	13.54166665
Quercus pubescens	42.37499999	13.79166665
Quercus pubescens	42.37499999	18.70833332
Quercus pubescens	42.45833333	-2.04166667
Quercus pubescens	42.45833333	-1.29166667
Quercus pubescens	42.45833333	-1.12500001
Quercus pubescens	42.45833333	-1.04166667
Quercus pubescens	42.45833333	-0.95833334
Quercus pubescens	42.45833333	0.04166666
Quercus pubescens	42.45833333	0.29166666
Quercus pubescens	42.45833333	0.37499999
Quercus pubescens	42.45833333	0.45833333
Quercus pubescens	42.45833333	0.54166666
Quercus pubescens	42.45833333	0.62499999
Quercus pubescens	42.45833333	0.70833333
Quercus pubescens	42.45833333	0.79166666
Quercus pubescens	42.45833333	0.87499999
Quercus pubescens	42.45833333	1.12499999
Quercus pubescens	42.45833333	1.20833333
Quercus pubescens	42.45833333	1.45833333
Quercus pubescens	42.45833333	1.54166666
Quercus pubescens	42.45833333	1.95833332
Quercus pubescens	42.45833333	2.20833332
Quercus pubescens	42.45833333	2.37499999
Quercus pubescens	42.45833333	2.45833332
Quercus pubescens	42.45833333	2.54166666
Quercus pubescens	42.45833333	2.62499999
Quercus pubescens	42.45833333	2.70833332
Quercus pubescens	42.45833333	2.79166666
Quercus pubescens	42.45833333	2.87499999
Quercus pubescens	42.45833333	2.95833332
Quercus pubescens	42.45833333	3.04166666
Quercus pubescens	42.45833333	3.12499999
Quercus pubescens	42.45833333	8.95833332
Quercus pubescens	42.45833333	9.04166666
Quercus pubescens	42.45833333	9.12499999
Quercus pubescens	42.45833333	9.20833332
Quercus pubescens	42.45833333	9.29166666
Quercus pubescens	42.45833333	9.37499999
Quercus pubescens	42.45833333	9.45833332
Quercus pubescens	42.45833333	9.54166666
Quercus pubescens	42.45833333	11.20833332
Quercus pubescens	42.45833333	11.29166665
Quercus pubescens	42.45833333	11.62499999
Quercus pubescens	42.45833333	12.45833332
Quercus pubescens	42.45833333	12.87499999
Quercus pubescens	42.45833333	13.87499999
Quercus pubescens	42.45833333	14.20833332
Quercus pubescens	42.45833333	18.45833332
Quercus pubescens	42.45833333	18.54166665
Quercus pubescens	42.54166666	-1.62500001
Quercus pubescens	42.54166666	-1.12500001
Quercus pubescens	42.54166666	-0.79166667
Quercus pubescens	42.54166666	-0.70833334
Quercus pubescens	42.54166666	-0.62500001
Quercus pubescens	42.54166666	-0.37500001
Quercus pubescens	42.54166666	-0.29166667
Quercus pubescens	42.54166666	-0.20833334
Quercus pubescens	42.54166666	-0.12500001
Quercus pubescens	42.54166666	-0.04166668
Quercus pubescens	42.54166666	0.04166666
Quercus pubescens	42.54166666	0.12499999
Quercus pubescens	42.54166666	0.20833332
Quercus pubescens	42.54166666	0.29166666
Quercus pubescens	42.54166666	0.37499999
Quercus pubescens	42.54166666	0.45833332
Quercus pubescens	42.54166666	0.54166666
Quercus pubescens	42.54166666	0.79166666
Quercus pubescens	42.54166666	1.12499999
Quercus pubescens	42.54166666	1.20833332
Quercus pubescens	42.54166666	1.29166666
Quercus pubescens	42.54166666	1.37499999
Quercus pubescens	42.54166666	1.54166666
Quercus pubescens	42.54166666	2.12499999
Quercus pubescens	42.54166666	2.20833332
Quercus pubescens	42.54166666	2.29166666
Quercus pubescens	42.54166666	2.37499999
Quercus pubescens	42.54166666	2.45833332
Quercus pubescens	42.54166666	2.54166666
Quercus pubescens	42.54166666	2.62499999
Quercus pubescens	42.54166666	2.70833332
Quercus pubescens	42.54166666	2.79166666
Quercus pubescens	42.54166666	2.87499999
Quercus pubescens	42.54166666	2.95833332
Quercus pubescens	42.54166666	3.04166666
Quercus pubescens	42.54166666	3.12499999
Quercus pubescens	42.54166666	8.79166665
Quercus pubescens	42.54166666	8.87499999
Quercus pubescens	42.54166666	8.95833332
Quercus pubescens	42.54166666	9.04166665
Quercus pubescens	42.54166666	9.12499999
Quercus pubescens	42.54166666	9.20833332
Quercus pubescens	42.54166666	9.29166665
Quercus pubescens	42.54166666	9.37499999
Quercus pubescens	42.54166666	9.45833332
Quercus pubescens	42.54166666	9.54166665
Quercus pubescens	42.54166666	11.20833332
Quercus pubescens	42.54166666	12.37499999
Quercus pubescens	42.54166666	12.79166665
Quercus pubescens	42.54166666	13.62499999
Quercus pubescens	42.54166666	18.37499998
Quercus pubescens	42.62499999	-2.29166667
Quercus pubescens	42.62499999	-1.62500001
Quercus pubescens	42.62499999	-1.54166667
Quercus pubescens	42.62499999	-1.45833334
Quercus pubescens	42.62499999	-1.37500001
Quercus pubescens	42.62499999	-1.20833334
Quercus pubescens	42.62499999	-1.12500001
Quercus pubescens	42.62499999	-0.62500001
Quercus pubescens	42.62499999	-0.54166667
Quercus pubescens	42.62499999	-0.45833334
Quercus pubescens	42.62499999	-0.37500001
Quercus pubescens	42.62499999	-0.29166667
Quercus pubescens	42.62499999	-0.20833334
Quercus pubescens	42.62499999	-0.12500001
Quercus pubescens	42.62499999	-0.04166667
Quercus pubescens	42.62499999	0.12499999
Quercus pubescens	42.62499999	0.20833333
Quercus pubescens	42.62499999	0.29166666
Quercus pubescens	42.62499999	0.54166666
Quercus pubescens	42.62499999	1.12499999
Quercus pubescens	42.62499999	1.20833333
Quercus pubescens	42.62499999	2.29166666
Quercus pubescens	42.62499999	2.37499999
Quercus pubescens	42.62499999	2.45833332
Quercus pubescens	42.62499999	2.54166666
Quercus pubescens	42.62499999	2.62499999
Quercus pubescens	42.62499999	2.70833332
Quercus pubescens	42.62499999	2.79166666
Quercus pubescens	42.62499999	2.87499999
Quercus pubescens	42.62499999	2.95833332
Quercus pubescens	42.62499999	3.04166666
Quercus pubescens	42.62499999	8.79166666
Quercus pubescens	42.62499999	8.87499999
Quercus pubescens	42.62499999	8.95833332
Quercus pubescens	42.62499999	9.04166666
Quercus pubescens	42.62499999	9.20833332
Quercus pubescens	42.62499999	9.29166666
Quercus pubescens	42.62499999	9.37499999
Quercus pubescens	42.62499999	9.45833332
Quercus pubescens	42.62499999	11.29166665
Quercus pubescens	42.62499999	11.54166665
Quercus pubescens	42.62499999	11.62499999
Quercus pubescens	42.62499999	11.70833332
Quercus pubescens	42.62499999	11.95833332
Quercus pubescens	42.62499999	12.12499999
Quercus pubescens	42.62499999	12.45833332
Quercus pubescens	42.62499999	12.79166665
Quercus pubescens	42.62499999	13.37499999
Quercus pubescens	42.62499999	14.04166665
Quercus pubescens	42.70833333	-2.37500001
Quercus pubescens	42.70833333	-2.29166667
Quercus pubescens	42.70833333	-2.20833334
Quercus pubescens	42.70833333	-2.04166667
Quercus pubescens	42.70833333	-1.70833334
Quercus pubescens	42.70833333	-1.62500001
Quercus pubescens	42.70833333	-1.54166667
Quercus pubescens	42.70833333	-1.45833334
Quercus pubescens	42.70833333	-1.20833334
Quercus pubescens	42.70833333	-1.12500001
Quercus pubescens	42.70833333	-1.04166667
Quercus pubescens	42.70833333	-0.87500001
Quercus pubescens	42.70833333	-0.79166667
Quercus pubescens	42.70833333	-0.70833334
Quercus pubescens	42.70833333	-0.62500001
Quercus pubescens	42.70833333	-0.54166667
Quercus pubescens	42.70833333	-0.37500001
Quercus pubescens	42.70833333	-0.29166667
Quercus pubescens	42.70833333	0.20833333
Quercus pubescens	42.70833333	0.70833333
Quercus pubescens	42.70833333	0.79166666
Quercus pubescens	42.70833333	1.45833333
Quercus pubescens	42.70833333	1.54166666
Quercus pubescens	42.70833333	1.87499999
Quercus pubescens	42.70833333	2.04166666
Quercus pubescens	42.70833333	2.12499999
Quercus pubescens	42.70833333	2.20833332
Quercus pubescens	42.70833333	2.29166666
Quercus pubescens	42.70833333	2.37499999
Quercus pubescens	42.70833333	2.45833332
Quercus pubescens	42.70833333	2.54166666
Quercus pubescens	42.70833333	2.62499999
Quercus pubescens	42.70833333	2.70833332
Quercus pubescens	42.70833333	2.79166666
Quercus pubescens	42.70833333	2.87499999
Quercus pubescens	42.70833333	2.95833332
Quercus pubescens	42.70833333	3.04166666
Quercus pubescens	42.70833333	9.29166666
Quercus pubescens	42.70833333	9.37499999
Quercus pubescens	42.70833333	9.45833332
Quercus pubescens	42.70833333	11.04166665
Quercus pubescens	42.70833333	11.12499999
Quercus pubescens	42.70833333	11.29166665
Quercus pubescens	42.70833333	11.45833332
Quercus pubescens	42.70833333	11.54166665
Quercus pubescens	42.70833333	11.95833332
Quercus pubescens	42.70833333	12.04166665
Quercus pubescens	42.70833333	12.87499999
Quercus pubescens	42.70833333	13.70833332
Quercus pubescens	42.70833333	16.87499999
Quercus pubescens	42.70833333	17.54166665
Quercus pubescens	42.70833333	17.70833332
Quercus pubescens	42.70833333	18.62499998
Quercus pubescens	42.79166666	-2.37500001
Quercus pubescens	42.79166666	-2.29166667
Quercus pubescens	42.79166666	-2.20833334
Quercus pubescens	42.79166666	-2.12500001
Quercus pubescens	42.79166666	-1.95833334
Quercus pubescens	42.79166666	-1.87500001
Quercus pubescens	42.79166666	-1.79166667
Quercus pubescens	42.79166666	-1.70833334
Quercus pubescens	42.79166666	-1.54166667
Quercus pubescens	42.79166666	-1.45833334
Quercus pubescens	42.79166666	-1.37500001
Quercus pubescens	42.79166666	-1.12500001
Quercus pubescens	42.79166666	-1.04166667
Quercus pubescens	42.79166666	-0.87500001
Quercus pubescens	42.79166666	-0.79166667
Quercus pubescens	42.79166666	-0.70833334
Quercus pubescens	42.79166666	0.04166666
Quercus pubescens	42.79166666	0.29166666
Quercus pubescens	42.79166666	0.54166666
Quercus pubescens	42.79166666	0.62499999
Quercus pubescens	42.79166666	0.95833332
Quercus pubescens	42.79166666	1.20833332
Quercus pubescens	42.79166666	1.29166666
Quercus pubescens	42.79166666	1.37499999
Quercus pubescens	42.79166666	1.45833332
Quercus pubescens	42.79166666	1.54166666
Quercus pubescens	42.79166666	1.62499999
Quercus pubescens	42.79166666	1.70833332
Quercus pubescens	42.79166666	1.79166666
Quercus pubescens	42.79166666	1.87499999
Quercus pubescens	42.79166666	1.95833332
Quercus pubescens	42.79166666	2.04166666
Quercus pubescens	42.79166666	2.12499999
Quercus pubescens	42.79166666	2.20833332
Quercus pubescens	42.79166666	2.29166666
Quercus pubescens	42.79166666	2.37499999
Quercus pubescens	42.79166666	2.45833332
Quercus pubescens	42.79166666	2.54166666
Quercus pubescens	42.79166666	2.62499999
Quercus pubescens	42.79166666	2.70833332
Quercus pubescens	42.79166666	2.79166666
Quercus pubescens	42.79166666	2.95833332
Quercus pubescens	42.79166666	9.29166665
Quercus pubescens	42.79166666	9.37499999
Quercus pubescens	42.79166666	10.20833332
Quercus pubescens	42.79166666	10.87499999
Quercus pubescens	42.79166666	10.95833332
Quercus pubescens	42.79166666	11.12499999
Quercus pubescens	42.79166666	11.20833332
Quercus pubescens	42.79166666	11.29166665
Quercus pubescens	42.79166666	11.54166665
Quercus pubescens	42.79166666	12.12499999
Quercus pubescens	42.79166666	12.20833332
Quercus pubescens	42.79166666	13.37499999
Quercus pubescens	42.79166666	18.04166665
Quercus pubescens	42.87499999	-2.29166667
Quercus pubescens	42.87499999	-2.12500001
Quercus pubescens	42.87499999	-2.04166667
Quercus pubescens	42.87499999	-1.95833334
Quercus pubescens	42.87499999	-1.87500001
Quercus pubescens	42.87499999	-1.79166667
Quercus pubescens	42.87499999	-1.70833334
Quercus pubescens	42.87499999	-1.62500001
Quercus pubescens	42.87499999	-1.54166667
Quercus pubescens	42.87499999	-1.45833334
Quercus pubescens	42.87499999	-1.37500001
Quercus pubescens	42.87499999	-1.29166667
Quercus pubescens	42.87499999	-1.20833334
Quercus pubescens	42.87499999	-1.12500001
Quercus pubescens	42.87499999	-1.04166667
Quercus pubescens	42.87499999	-0.95833334
Quercus pubescens	42.87499999	-0.87500001
Quercus pubescens	42.87499999	-0.54166667
Quercus pubescens	42.87499999	-0.12500001
Quercus pubescens	42.87499999	-0.04166667
Quercus pubescens	42.87499999	0.04166666
Quercus pubescens	42.87499999	0.29166666
Quercus pubescens	42.87499999	0.37499999
Quercus pubescens	42.87499999	0.54166666
Quercus pubescens	42.87499999	0.62499999
Quercus pubescens	42.87499999	0.70833333
Quercus pubescens	42.87499999	0.87499999
Quercus pubescens	42.87499999	0.95833333
Quercus pubescens	42.87499999	1.04166666
Quercus pubescens	42.87499999	1.12499999
Quercus pubescens	42.87499999	1.20833333
Quercus pubescens	42.87499999	1.29166666
Quercus pubescens	42.87499999	1.37499999
Quercus pubescens	42.87499999	1.54166666
Quercus pubescens	42.87499999	1.62499999
Quercus pubescens	42.87499999	1.70833332
Quercus pubescens	42.87499999	1.79166666
Quercus pubescens	42.87499999	1.87499999
Quercus pubescens	42.87499999	1.95833332
Quercus pubescens	42.87499999	2.04166666
Quercus pubescens	42.87499999	2.12499999
Quercus pubescens	42.87499999	2.20833332
Quercus pubescens	42.87499999	2.29166666
Quercus pubescens	42.87499999	2.37499999
Quercus pubescens	42.87499999	2.45833332
Quercus pubescens	42.87499999	2.54166666
Quercus pubescens	42.87499999	2.62499999
Quercus pubescens	42.87499999	2.70833332
Quercus pubescens	42.87499999	2.79166666
Quercus pubescens	42.87499999	3.04166666
Quercus pubescens	42.87499999	9.37499999
Quercus pubescens	42.87499999	10.95833332
Quercus pubescens	42.87499999	11.12499999
Quercus pubescens	42.87499999	11.45833332
Quercus pubescens	42.87499999	11.87499999
Quercus pubescens	42.87499999	12.20833332
Quercus pubescens	42.87499999	13.04166665
Quercus pubescens	42.87499999	13.54166665
Quercus pubescens	42.87499999	13.62499999
Quercus pubescens	42.95833333	-2.54166667
Quercus pubescens	42.95833333	-2.45833334
Quercus pubescens	42.95833333	-2.37500001
Quercus pubescens	42.95833333	-2.12500001
Quercus pubescens	42.95833333	-2.04166667
Quercus pubescens	42.95833333	-1.95833334
Quercus pubescens	42.95833333	-1.87500001
Quercus pubescens	42.95833333	-1.79166667
Quercus pubescens	42.95833333	-1.70833334
Quercus pubescens	42.95833333	-1.62500001
Quercus pubescens	42.95833333	-1.54166667
Quercus pubescens	42.95833333	-1.45833334
Quercus pubescens	42.95833333	-1.37500001
Quercus pubescens	42.95833333	-1.20833334
Quercus pubescens	42.95833333	-1.04166667
Quercus pubescens	42.95833333	-0.95833334
Quercus pubescens	42.95833333	-0.87500001
Quercus pubescens	42.95833333	-0.62500001
Quercus pubescens	42.95833333	-0.54166667
Quercus pubescens	42.95833333	-0.45833334
Quercus pubescens	42.95833333	-0.37500001
Quercus pubescens	42.95833333	-0.20833334
Quercus pubescens	42.95833333	-0.12500001
Quercus pubescens	42.95833333	-0.04166667
Quercus pubescens	42.95833333	0.20833333
Quercus pubescens	42.95833333	0.37499999
Quercus pubescens	42.95833333	0.54166666
Quercus pubescens	42.95833333	0.62499999
Quercus pubescens	42.95833333	0.70833333
Quercus pubescens	42.95833333	0.79166666
Quercus pubescens	42.95833333	0.87499999
Quercus pubescens	42.95833333	0.95833333
Quercus pubescens	42.95833333	1.04166666
Quercus pubescens	42.95833333	1.12499999
Quercus pubescens	42.95833333	1.20833333
Quercus pubescens	42.95833333	1.29166666
Quercus pubescens	42.95833333	1.37499999
Quercus pubescens	42.95833333	1.45833333
Quercus pubescens	42.95833333	1.54166666
Quercus pubescens	42.95833333	1.62499999
Quercus pubescens	42.95833333	1.70833332
Quercus pubescens	42.95833333	1.79166666
Quercus pubescens	42.95833333	1.87499999
Quercus pubescens	42.95833333	1.95833332
Quercus pubescens	42.95833333	2.04166666
Quercus pubescens	42.95833333	2.12499999
Quercus pubescens	42.95833333	2.20833332
Quercus pubescens	42.95833333	2.29166666
Quercus pubescens	42.95833333	2.37499999
Quercus pubescens	42.95833333	2.45833332
Quercus pubescens	42.95833333	2.54166666
Quercus pubescens	42.95833333	2.62499999
Quercus pubescens	42.95833333	2.70833332
Quercus pubescens	42.95833333	2.79166666
Quercus pubescens	42.95833333	2.95833332
Quercus pubescens	42.95833333	6.20833332
Quercus pubescens	42.95833333	10.79166665
Quercus pubescens	42.95833333	10.95833332
Quercus pubescens	42.95833333	11.20833332
Quercus pubescens	42.95833333	11.37499999
Quercus pubescens	42.95833333	11.54166665
Quercus pubescens	42.95833333	11.62499999
Quercus pubescens	42.95833333	12.20833332
Quercus pubescens	42.95833333	12.54166665
Quercus pubescens	42.95833333	12.62499999
Quercus pubescens	42.95833333	12.70833332
Quercus pubescens	42.95833333	13.29166665
Quercus pubescens	42.95833333	13.62499999
Quercus pubescens	42.95833333	17.37499999
Quercus pubescens	43.04166666	-2.29166667
Quercus pubescens	43.04166666	-1.95833334
Quercus pubescens	43.04166666	-1.87500001
Quercus pubescens	43.04166666	-1.70833334
Quercus pubescens	43.04166666	-1.20833334
Quercus pubescens	43.04166666	-0.54166667
Quercus pubescens	43.04166666	-0.45833334
Quercus pubescens	43.04166666	-0.37500001
Quercus pubescens	43.04166666	-0.12500001
Quercus pubescens	43.04166666	-0.04166667
Quercus pubescens	43.04166666	0.12499999
Quercus pubescens	43.04166666	0.20833333
Quercus pubescens	43.04166666	0.29166666
Quercus pubescens	43.04166666	0.37499999
Quercus pubescens	43.04166666	0.45833333
Quercus pubescens	43.04166666	0.54166666
Quercus pubescens	43.04166666	0.62499999
Quercus pubescens	43.04166666	0.70833333
Quercus pubescens	43.04166666	0.79166666
Quercus pubescens	43.04166666	0.87499999
Quercus pubescens	43.04166666	0.95833333
Quercus pubescens	43.04166666	1.04166666
Quercus pubescens	43.04166666	1.12499999
Quercus pubescens	43.04166666	1.20833333
Quercus pubescens	43.04166666	1.29166666
Quercus pubescens	43.04166666	1.37499999
Quercus pubescens	43.04166666	1.45833333
Quercus pubescens	43.04166666	1.54166666
Quercus pubescens	43.04166666	1.62499999
Quercus pubescens	43.04166666	1.70833332
Quercus pubescens	43.04166666	1.79166666
Quercus pubescens	43.04166666	1.87499999
Quercus pubescens	43.04166666	1.95833332
Quercus pubescens	43.04166666	2.04166666
Quercus pubescens	43.04166666	2.12499999
Quercus pubescens	43.04166666	2.20833332
Quercus pubescens	43.04166666	2.29166666
Quercus pubescens	43.04166666	2.37499999
Quercus pubescens	43.04166666	2.45833332
Quercus pubescens	43.04166666	2.54166666
Quercus pubescens	43.04166666	2.62499999
Quercus pubescens	43.04166666	2.70833332
Quercus pubescens	43.04166666	2.79166666
Quercus pubescens	43.04166666	2.95833332
Quercus pubescens	43.04166666	3.04166666
Quercus pubescens	43.04166666	5.79166666
Quercus pubescens	43.04166666	5.87499999
Quercus pubescens	43.04166666	6.37499999
Quercus pubescens	43.04166666	10.54166665
Quercus pubescens	43.04166666	10.87499999
Quercus pubescens	43.04166666	11.04166665
Quercus pubescens	43.04166666	11.12499999
Quercus pubescens	43.04166666	11.29166665
Quercus pubescens	43.04166666	11.45833332
Quercus pubescens	43.04166666	11.54166665
Quercus pubescens	43.04166666	11.62499999
Quercus pubescens	43.04166666	11.70833332
Quercus pubescens	43.04166666	11.79166665
Quercus pubescens	43.04166666	12.20833332
Quercus pubescens	43.04166666	12.62499999
Quercus pubescens	43.04166666	12.79166665
Quercus pubescens	43.04166666	13.12499999
Quercus pubescens	43.04166666	13.29166665
Quercus pubescens	43.04166666	13.87499999
Quercus pubescens	43.12499999	-2.20833334
Quercus pubescens	43.12499999	-2.12500001
Quercus pubescens	43.12499999	-1.79166667
Quercus pubescens	43.12499999	-1.62500001
Quercus pubescens	43.12499999	-1.12500001
Quercus pubescens	43.12499999	-0.95833334
Quercus pubescens	43.12499999	-0.87500001
Quercus pubescens	43.12499999	-0.12500001
Quercus pubescens	43.12499999	-0.04166668
Quercus pubescens	43.12499999	0.04166666
Quercus pubescens	43.12499999	0.20833332
Quercus pubescens	43.12499999	0.29166666
Quercus pubescens	43.12499999	0.62499999
Quercus pubescens	43.12499999	0.70833332
Quercus pubescens	43.12499999	0.79166666
Quercus pubescens	43.12499999	0.87499999
Quercus pubescens	43.12499999	0.95833332
Quercus pubescens	43.12499999	1.04166666
Quercus pubescens	43.12499999	1.12499999
Quercus pubescens	43.12499999	1.20833332
Quercus pubescens	43.12499999	1.29166666
Quercus pubescens	43.12499999	1.37499999
Quercus pubescens	43.12499999	1.45833332
Quercus pubescens	43.12499999	1.54166666
Quercus pubescens	43.12499999	1.62499999
Quercus pubescens	43.12499999	1.70833332
Quercus pubescens	43.12499999	1.79166666
Quercus pubescens	43.12499999	1.87499999
Quercus pubescens	43.12499999	1.95833332
Quercus pubescens	43.12499999	2.04166666
Quercus pubescens	43.12499999	2.20833332
Quercus pubescens	43.12499999	2.29166666
Quercus pubescens	43.12499999	2.37499999
Quercus pubescens	43.12499999	2.45833332
Quercus pubescens	43.12499999	2.54166666
Quercus pubescens	43.12499999	2.62499999
Quercus pubescens	43.12499999	2.70833332
Quercus pubescens	43.12499999	2.79166666
Quercus pubescens	43.12499999	2.87499999
Quercus pubescens	43.12499999	3.12499999
Quercus pubescens	43.12499999	5.70833332
Quercus pubescens	43.12499999	5.79166666
Quercus pubescens	43.12499999	5.87499999
Quercus pubescens	43.12499999	6.04166666
Quercus pubescens	43.12499999	6.12499999
Quercus pubescens	43.12499999	6.20833332
Quercus pubescens	43.12499999	6.29166666
Quercus pubescens	43.12499999	6.37499999
Quercus pubescens	43.12499999	10.62499999
Quercus pubescens	43.12499999	11.45833332
Quercus pubescens	43.12499999	11.54166665
Quercus pubescens	43.12499999	11.70833332
Quercus pubescens	43.12499999	11.95833332
Quercus pubescens	43.12499999	12.37499999
Quercus pubescens	43.12499999	12.54166665
Quercus pubescens	43.12499999	13.04166665
Quercus pubescens	43.12499999	13.62499999
Quercus pubescens	43.12499999	17.87499998
Quercus pubescens	43.20833333	-2.62500001
Quercus pubescens	43.20833333	-1.12500001
Quercus pubescens	43.20833333	-0.95833334
Quercus pubescens	43.20833333	-0.87500001
Quercus pubescens	43.20833333	-0.37500001
Quercus pubescens	43.20833333	-0.29166667
Quercus pubescens	43.20833333	0.04166666
Quercus pubescens	43.20833333	0.20833333
Quercus pubescens	43.20833333	0.29166666
Quercus pubescens	43.20833333	0.45833333
Quercus pubescens	43.20833333	0.54166666
Quercus pubescens	43.20833333	0.62499999
Quercus pubescens	43.20833333	0.70833333
Quercus pubescens	43.20833333	0.79166666
Quercus pubescens	43.20833333	0.87499999
Quercus pubescens	43.20833333	0.95833333
Quercus pubescens	43.20833333	1.04166666
Quercus pubescens	43.20833333	1.12499999
Quercus pubescens	43.20833333	1.20833333
Quercus pubescens	43.20833333	1.29166666
Quercus pubescens	43.20833333	1.37499999
Quercus pubescens	43.20833333	1.45833333
Quercus pubescens	43.20833333	1.54166666
Quercus pubescens	43.20833333	1.62499999
Quercus pubescens	43.20833333	1.70833332
Quercus pubescens	43.20833333	1.79166666
Quercus pubescens	43.20833333	1.87499999
Quercus pubescens	43.20833333	1.95833332
Quercus pubescens	43.20833333	2.04166666
Quercus pubescens	43.20833333	2.12499999
Quercus pubescens	43.20833333	2.20833332
Quercus pubescens	43.20833333	2.29166666
Quercus pubescens	43.20833333	2.37499999
Quercus pubescens	43.20833333	2.45833332
Quercus pubescens	43.20833333	2.54166666
Quercus pubescens	43.20833333	2.62499999
Quercus pubescens	43.20833333	2.70833332
Quercus pubescens	43.20833333	2.79166666
Quercus pubescens	43.20833333	2.87499999
Quercus pubescens	43.20833333	3.04166666
Quercus pubescens	43.20833333	3.12499999
Quercus pubescens	43.20833333	5.37499999
Quercus pubescens	43.20833333	5.45833332
Quercus pubescens	43.20833333	5.54166666
Quercus pubescens	43.20833333	5.62499999
Quercus pubescens	43.20833333	5.70833332
Quercus pubescens	43.20833333	5.79166666
Quercus pubescens	43.20833333	5.87499999
Quercus pubescens	43.20833333	5.95833332
Quercus pubescens	43.20833333	6.04166666
Quercus pubescens	43.20833333	6.12499999
Quercus pubescens	43.20833333	6.20833332
Quercus pubescens	43.20833333	6.29166666
Quercus pubescens	43.20833333	6.37499999
Quercus pubescens	43.20833333	6.45833332
Quercus pubescens	43.20833333	6.54166666
Quercus pubescens	43.20833333	6.62499999
Quercus pubescens	43.20833333	10.62499999
Quercus pubescens	43.20833333	10.87499999
Quercus pubescens	43.20833333	11.04166665
Quercus pubescens	43.20833333	11.20833332
Quercus pubescens	43.20833333	11.37499999
Quercus pubescens	43.20833333	11.54166665
Quercus pubescens	43.20833333	11.95833332
Quercus pubescens	43.20833333	12.04166665
Quercus pubescens	43.20833333	12.12499999
Quercus pubescens	43.20833333	12.20833332
Quercus pubescens	43.20833333	12.62499999
Quercus pubescens	43.20833333	12.79166665
Quercus pubescens	43.20833333	13.37499999
Quercus pubescens	43.29166666	-2.29166667
Quercus pubescens	43.29166666	-2.04166667
Quercus pubescens	43.29166666	-1.87500001
Quercus pubescens	43.29166666	-1.12500001
Quercus pubescens	43.29166666	-0.45833334
Quercus pubescens	43.29166666	-0.37500001
Quercus pubescens	43.29166666	-0.12500001
Quercus pubescens	43.29166666	0.12499999
Quercus pubescens	43.29166666	0.20833333
Quercus pubescens	43.29166666	0.29166666
Quercus pubescens	43.29166666	0.37499999
Quercus pubescens	43.29166666	0.45833333
Quercus pubescens	43.29166666	0.54166666
Quercus pubescens	43.29166666	0.62499999
Quercus pubescens	43.29166666	0.70833333
Quercus pubescens	43.29166666	0.79166666
Quercus pubescens	43.29166666	0.87499999
Quercus pubescens	43.29166666	0.95833333
Quercus pubescens	43.29166666	1.04166666
Quercus pubescens	43.29166666	1.12499999
Quercus pubescens	43.29166666	1.20833333
Quercus pubescens	43.29166666	1.29166666
Quercus pubescens	43.29166666	1.37499999
Quercus pubescens	43.29166666	1.45833333
Quercus pubescens	43.29166666	1.54166666
Quercus pubescens	43.29166666	1.62499999
Quercus pubescens	43.29166666	1.70833332
Quercus pubescens	43.29166666	1.79166666
Quercus pubescens	43.29166666	1.87499999
Quercus pubescens	43.29166666	1.95833332
Quercus pubescens	43.29166666	2.04166666
Quercus pubescens	43.29166666	2.12499999
Quercus pubescens	43.29166666	2.20833332
Quercus pubescens	43.29166666	2.29166666
Quercus pubescens	43.29166666	2.37499999
Quercus pubescens	43.29166666	2.45833332
Quercus pubescens	43.29166666	2.62499999
Quercus pubescens	43.29166666	2.70833332
Quercus pubescens	43.29166666	2.79166666
Quercus pubescens	43.29166666	2.87499999
Quercus pubescens	43.29166666	2.95833332
Quercus pubescens	43.29166666	3.04166666
Quercus pubescens	43.29166666	3.29166666
Quercus pubescens	43.29166666	3.37499999
Quercus pubescens	43.29166666	3.54166666
Quercus pubescens	43.29166666	5.45833332
Quercus pubescens	43.29166666	5.54166666
Quercus pubescens	43.29166666	5.62499999
Quercus pubescens	43.29166666	5.70833332
Quercus pubescens	43.29166666	5.79166666
Quercus pubescens	43.29166666	5.87499999
Quercus pubescens	43.29166666	5.95833332
Quercus pubescens	43.29166666	6.04166666
Quercus pubescens	43.29166666	6.12499999
Quercus pubescens	43.29166666	6.20833332
Quercus pubescens	43.29166666	6.29166666
Quercus pubescens	43.29166666	6.37499999
Quercus pubescens	43.29166666	6.45833332
Quercus pubescens	43.29166666	6.54166666
Quercus pubescens	43.29166666	6.62499999
Quercus pubescens	43.29166666	10.54166665
Quercus pubescens	43.29166666	10.62499999
Quercus pubescens	43.29166666	10.70833332
Quercus pubescens	43.29166666	11.12499999
Quercus pubescens	43.29166666	11.29166665
Quercus pubescens	43.29166666	11.70833332
Quercus pubescens	43.29166666	12.04166665
Quercus pubescens	43.29166666	12.54166665
Quercus pubescens	43.29166666	12.95833332
Quercus pubescens	43.29166666	13.20833332
Quercus pubescens	43.29166666	16.62499999
Quercus pubescens	43.29166666	17.04166665
Quercus pubescens	43.29166666	17.12499999
Quercus pubescens	43.37499999	-0.70833334
Quercus pubescens	43.37499999	-0.37500001
Quercus pubescens	43.37499999	0.12499999
Quercus pubescens	43.37499999	0.20833332
Quercus pubescens	43.37499999	0.29166666
Quercus pubescens	43.37499999	0.37499999
Quercus pubescens	43.37499999	0.45833332
Quercus pubescens	43.37499999	0.54166666
Quercus pubescens	43.37499999	0.62499999
Quercus pubescens	43.37499999	0.70833332
Quercus pubescens	43.37499999	0.79166666
Quercus pubescens	43.37499999	0.87499999
Quercus pubescens	43.37499999	0.95833332
Quercus pubescens	43.37499999	1.04166666
Quercus pubescens	43.37499999	1.12499999
Quercus pubescens	43.37499999	1.20833332
Quercus pubescens	43.37499999	1.29166666
Quercus pubescens	43.37499999	1.37499999
Quercus pubescens	43.37499999	1.45833332
Quercus pubescens	43.37499999	1.54166666
Quercus pubescens	43.37499999	1.62499999
Quercus pubescens	43.37499999	1.70833332
Quercus pubescens	43.37499999	1.79166666
Quercus pubescens	43.37499999	1.87499999
Quercus pubescens	43.37499999	1.95833332
Quercus pubescens	43.37499999	2.04166666
Quercus pubescens	43.37499999	2.12499999
Quercus pubescens	43.37499999	2.20833332
Quercus pubescens	43.37499999	2.29166666
Quercus pubescens	43.37499999	2.37499999
Quercus pubescens	43.37499999	2.45833332
Quercus pubescens	43.37499999	2.54166666
Quercus pubescens	43.37499999	2.62499999
Quercus pubescens	43.37499999	2.70833332
Quercus pubescens	43.37499999	2.79166666
Quercus pubescens	43.37499999	2.87499999
Quercus pubescens	43.37499999	3.04166666
Quercus pubescens	43.37499999	3.12499999
Quercus pubescens	43.37499999	3.20833332
Quercus pubescens	43.37499999	3.29166666
Quercus pubescens	43.37499999	3.37499999
Quercus pubescens	43.37499999	3.45833332
Quercus pubescens	43.37499999	3.54166666
Quercus pubescens	43.37499999	4.79166666
Quercus pubescens	43.37499999	5.04166666
Quercus pubescens	43.37499999	5.12499999
Quercus pubescens	43.37499999	5.29166666
Quercus pubescens	43.37499999	5.37499999
Quercus pubescens	43.37499999	5.45833332
Quercus pubescens	43.37499999	5.54166666
Quercus pubescens	43.37499999	5.62499999
Quercus pubescens	43.37499999	5.70833332
Quercus pubescens	43.37499999	5.79166666
Quercus pubescens	43.37499999	5.87499999
Quercus pubescens	43.37499999	5.95833332
Quercus pubescens	43.37499999	6.04166666
Quercus pubescens	43.37499999	6.12499999
Quercus pubescens	43.37499999	6.20833332
Quercus pubescens	43.37499999	6.29166666
Quercus pubescens	43.37499999	6.37499999
Quercus pubescens	43.37499999	6.45833332
Quercus pubescens	43.37499999	6.54166666
Quercus pubescens	43.37499999	6.62499999
Quercus pubescens	43.37499999	6.70833332
Quercus pubescens	43.37499999	10.45833332
Quercus pubescens	43.37499999	10.62499999
Quercus pubescens	43.37499999	10.79166665
Quercus pubescens	43.37499999	10.87499999
Quercus pubescens	43.37499999	11.04166665
Quercus pubescens	43.37499999	11.12499999
Quercus pubescens	43.37499999	11.20833332
Quercus pubescens	43.37499999	11.45833332
Quercus pubescens	43.37499999	11.62499999
Quercus pubescens	43.37499999	11.79166665
Quercus pubescens	43.37499999	11.87499999
Quercus pubescens	43.37499999	11.95833332
Quercus pubescens	43.37499999	12.45833332
Quercus pubescens	43.37499999	12.70833332
Quercus pubescens	43.37499999	12.95833332
Quercus pubescens	43.37499999	13.04166665
Quercus pubescens	43.37499999	16.95833332
Quercus pubescens	43.45833333	-2.95833334
Quercus pubescens	43.45833333	-1.37500001
Quercus pubescens	43.45833333	-0.62500001
Quercus pubescens	43.45833333	-0.54166667
Quercus pubescens	43.45833333	-0.37500001
Quercus pubescens	43.45833333	-0.20833334
Quercus pubescens	43.45833333	-0.12500001
Quercus pubescens	43.45833333	-0.04166667
Quercus pubescens	43.45833333	0.04166666
Quercus pubescens	43.45833333	0.12499999
Quercus pubescens	43.45833333	0.20833333
Quercus pubescens	43.45833333	0.29166666
Quercus pubescens	43.45833333	0.37499999
Quercus pubescens	43.45833333	0.45833333
Quercus pubescens	43.45833333	0.54166666
Quercus pubescens	43.45833333	0.62499999
Quercus pubescens	43.45833333	0.70833333
Quercus pubescens	43.45833333	0.79166666
Quercus pubescens	43.45833333	0.87499999
Quercus pubescens	43.45833333	0.95833333
Quercus pubescens	43.45833333	1.04166666
Quercus pubescens	43.45833333	1.12499999
Quercus pubescens	43.45833333	1.20833333
Quercus pubescens	43.45833333	1.29166666
Quercus pubescens	43.45833333	1.37499999
Quercus pubescens	43.45833333	1.45833333
Quercus pubescens	43.45833333	1.54166666
Quercus pubescens	43.45833333	1.70833332
Quercus pubescens	43.45833333	1.79166666
Quercus pubescens	43.45833333	1.87499999
Quercus pubescens	43.45833333	1.95833332
Quercus pubescens	43.45833333	2.04166666
Quercus pubescens	43.45833333	2.12499999
Quercus pubescens	43.45833333	2.20833332
Quercus pubescens	43.45833333	2.29166666
Quercus pubescens	43.45833333	2.37499999
Quercus pubescens	43.45833333	2.45833332
Quercus pubescens	43.45833333	2.54166666
Quercus pubescens	43.45833333	2.62499999
Quercus pubescens	43.45833333	2.70833332
Quercus pubescens	43.45833333	2.79166666
Quercus pubescens	43.45833333	2.87499999
Quercus pubescens	43.45833333	2.95833332
Quercus pubescens	43.45833333	3.04166666
Quercus pubescens	43.45833333	3.12499999
Quercus pubescens	43.45833333	3.20833332
Quercus pubescens	43.45833333	3.29166666
Quercus pubescens	43.45833333	3.37499999
Quercus pubescens	43.45833333	3.62499999
Quercus pubescens	43.45833333	3.79166666
Quercus pubescens	43.45833333	5.04166666
Quercus pubescens	43.45833333	5.12499999
Quercus pubescens	43.45833333	5.29166666
Quercus pubescens	43.45833333	5.37499999
Quercus pubescens	43.45833333	5.45833332
Quercus pubescens	43.45833333	5.54166666
Quercus pubescens	43.45833333	5.62499999
Quercus pubescens	43.45833333	5.70833332
Quercus pubescens	43.45833333	5.79166666
Quercus pubescens	43.45833333	5.87499999
Quercus pubescens	43.45833333	5.95833332
Quercus pubescens	43.45833333	6.04166666
Quercus pubescens	43.45833333	6.12499999
Quercus pubescens	43.45833333	6.20833332
Quercus pubescens	43.45833333	6.29166666
Quercus pubescens	43.45833333	6.37499999
Quercus pubescens	43.45833333	6.45833332
Quercus pubescens	43.45833333	6.54166666
Quercus pubescens	43.45833333	6.62499999
Quercus pubescens	43.45833333	6.70833332
Quercus pubescens	43.45833333	6.79166666
Quercus pubescens	43.45833333	6.87499999
Quercus pubescens	43.45833333	10.45833332
Quercus pubescens	43.45833333	10.54166665
Quercus pubescens	43.45833333	10.62499999
Quercus pubescens	43.45833333	10.79166665
Quercus pubescens	43.45833333	10.87499999
Quercus pubescens	43.45833333	10.95833332
Quercus pubescens	43.45833333	11.04166665
Quercus pubescens	43.45833333	11.20833332
Quercus pubescens	43.45833333	11.29166665
Quercus pubescens	43.45833333	11.37499999
Quercus pubescens	43.45833333	11.45833332
Quercus pubescens	43.45833333	11.54166665
Quercus pubescens	43.45833333	11.62499999
Quercus pubescens	43.45833333	11.79166665
Quercus pubescens	43.45833333	11.87499999
Quercus pubescens	43.45833333	11.95833332
Quercus pubescens	43.45833333	13.62499999
Quercus pubescens	43.45833333	16.54166665
Quercus pubescens	43.45833333	16.62499999
Quercus pubescens	43.45833333	17.20833332
Quercus pubescens	43.54166666	-0.54166667
Quercus pubescens	43.54166666	-0.37500001
Quercus pubescens	43.54166666	-0.29166667
Quercus pubescens	43.54166666	-0.20833334
Quercus pubescens	43.54166666	-0.12500001
Quercus pubescens	43.54166666	-0.04166667
Quercus pubescens	43.54166666	0.04166666
Quercus pubescens	43.54166666	0.12499999
Quercus pubescens	43.54166666	0.20833333
Quercus pubescens	43.54166666	0.29166666
Quercus pubescens	43.54166666	0.37499999
Quercus pubescens	43.54166666	0.45833333
Quercus pubescens	43.54166666	0.54166666
Quercus pubescens	43.54166666	0.62499999
Quercus pubescens	43.54166666	0.70833333
Quercus pubescens	43.54166666	0.79166666
Quercus pubescens	43.54166666	0.87499999
Quercus pubescens	43.54166666	0.95833333
Quercus pubescens	43.54166666	1.04166666
Quercus pubescens	43.54166666	1.12499999
Quercus pubescens	43.54166666	1.20833333
Quercus pubescens	43.54166666	1.29166666
Quercus pubescens	43.54166666	1.37499999
Quercus pubescens	43.54166666	1.45833333
Quercus pubescens	43.54166666	1.54166666
Quercus pubescens	43.54166666	1.62499999
Quercus pubescens	43.54166666	1.70833332
Quercus pubescens	43.54166666	1.79166666
Quercus pubescens	43.54166666	1.87499999
Quercus pubescens	43.54166666	1.95833332
Quercus pubescens	43.54166666	2.04166666
Quercus pubescens	43.54166666	2.12499999
Quercus pubescens	43.54166666	2.20833332
Quercus pubescens	43.54166666	2.29166666
Quercus pubescens	43.54166666	2.37499999
Quercus pubescens	43.54166666	2.45833332
Quercus pubescens	43.54166666	2.70833332
Quercus pubescens	43.54166666	2.79166666
Quercus pubescens	43.54166666	2.87499999
Quercus pubescens	43.54166666	2.95833332
Quercus pubescens	43.54166666	3.04166666
Quercus pubescens	43.54166666	3.12499999
Quercus pubescens	43.54166666	3.20833332
Quercus pubescens	43.54166666	3.29166666
Quercus pubescens	43.54166666	3.37499999
Quercus pubescens	43.54166666	3.45833332
Quercus pubescens	43.54166666	3.54166666
Quercus pubescens	43.54166666	3.62499999
Quercus pubescens	43.54166666	3.70833332
Quercus pubescens	43.54166666	3.79166666
Quercus pubescens	43.54166666	3.95833332
Quercus pubescens	43.54166666	4.12499999
Quercus pubescens	43.54166666	4.20833332
Quercus pubescens	43.54166666	4.29166666
Quercus pubescens	43.54166666	4.37499999
Quercus pubescens	43.54166666	4.70833332
Quercus pubescens	43.54166666	5.04166666
Quercus pubescens	43.54166666	5.20833332
Quercus pubescens	43.54166666	5.29166666
Quercus pubescens	43.54166666	5.37499999
Quercus pubescens	43.54166666	5.45833332
Quercus pubescens	43.54166666	5.54166666
Quercus pubescens	43.54166666	5.62499999
Quercus pubescens	43.54166666	5.70833332
Quercus pubescens	43.54166666	5.79166666
Quercus pubescens	43.54166666	5.87499999
Quercus pubescens	43.54166666	5.95833332
Quercus pubescens	43.54166666	6.04166666
Quercus pubescens	43.54166666	6.12499999
Quercus pubescens	43.54166666	6.20833332
Quercus pubescens	43.54166666	6.29166666
Quercus pubescens	43.54166666	6.37499999
Quercus pubescens	43.54166666	6.45833332
Quercus pubescens	43.54166666	6.54166666
Quercus pubescens	43.54166666	6.62499999
Quercus pubescens	43.54166666	6.70833332
Quercus pubescens	43.54166666	6.79166666
Quercus pubescens	43.54166666	6.87499999
Quercus pubescens	43.54166666	6.95833332
Quercus pubescens	43.54166666	7.04166666
Quercus pubescens	43.54166666	10.37499999
Quercus pubescens	43.54166666	10.45833332
Quercus pubescens	43.54166666	10.62499999
Quercus pubescens	43.54166666	10.70833332
Quercus pubescens	43.54166666	10.95833332
Quercus pubescens	43.54166666	11.12499999
Quercus pubescens	43.54166666	11.29166665
Quercus pubescens	43.54166666	11.37499999
Quercus pubescens	43.54166666	11.45833332
Quercus pubescens	43.54166666	11.54166665
Quercus pubescens	43.54166666	11.62499999
Quercus pubescens	43.54166666	11.70833332
Quercus pubescens	43.54166666	11.79166665
Quercus pubescens	43.54166666	12.04166665
Quercus pubescens	43.54166666	12.95833332
Quercus pubescens	43.54166666	13.54166665
Quercus pubescens	43.54166666	13.62499999
Quercus pubescens	43.54166666	16.04166665
Quercus pubescens	43.54166666	16.12499999
Quercus pubescens	43.54166666	16.20833332
Quercus pubescens	43.54166666	16.29166665
Quercus pubescens	43.54166666	16.45833332
Quercus pubescens	43.54166666	16.54166665
Quercus pubescens	43.62499999	-1.45833334
Quercus pubescens	43.62499999	-0.37500001
Quercus pubescens	43.62499999	-0.12500001
Quercus pubescens	43.62499999	-0.04166668
Quercus pubescens	43.62499999	0.04166666
Quercus pubescens	43.62499999	0.12499999
Quercus pubescens	43.62499999	0.20833332
Quercus pubescens	43.62499999	0.29166666
Quercus pubescens	43.62499999	0.37499999
Quercus pubescens	43.62499999	0.45833332
Quercus pubescens	43.62499999	0.54166666
Quercus pubescens	43.62499999	0.62499999
Quercus pubescens	43.62499999	0.70833332
Quercus pubescens	43.62499999	0.79166666
Quercus pubescens	43.62499999	0.87499999
Quercus pubescens	43.62499999	0.95833332
Quercus pubescens	43.62499999	1.04166666
Quercus pubescens	43.62499999	1.12499999
Quercus pubescens	43.62499999	1.20833332
Quercus pubescens	43.62499999	1.29166666
Quercus pubescens	43.62499999	1.37499999
Quercus pubescens	43.62499999	1.54166666
Quercus pubescens	43.62499999	1.62499999
Quercus pubescens	43.62499999	1.70833332
Quercus pubescens	43.62499999	1.79166666
Quercus pubescens	43.62499999	1.87499999
Quercus pubescens	43.62499999	1.95833332
Quercus pubescens	43.62499999	2.04166666
Quercus pubescens	43.62499999	2.12499999
Quercus pubescens	43.62499999	2.29166666
Quercus pubescens	43.62499999	2.37499999
Quercus pubescens	43.62499999	2.54166666
Quercus pubescens	43.62499999	2.70833332
Quercus pubescens	43.62499999	2.79166666
Quercus pubescens	43.62499999	2.87499999
Quercus pubescens	43.62499999	2.95833332
Quercus pubescens	43.62499999	3.04166666
Quercus pubescens	43.62499999	3.12499999
Quercus pubescens	43.62499999	3.20833332
Quercus pubescens	43.62499999	3.29166666
Quercus pubescens	43.62499999	3.37499999
Quercus pubescens	43.62499999	3.45833332
Quercus pubescens	43.62499999	3.54166666
Quercus pubescens	43.62499999	3.62499999
Quercus pubescens	43.62499999	3.70833332
Quercus pubescens	43.62499999	3.79166666
Quercus pubescens	43.62499999	3.87499999
Quercus pubescens	43.62499999	3.95833332
Quercus pubescens	43.62499999	4.04166666
Quercus pubescens	43.62499999	4.20833332
Quercus pubescens	43.62499999	4.29166666
Quercus pubescens	43.62499999	4.37499999
Quercus pubescens	43.62499999	4.45833332
Quercus pubescens	43.62499999	4.70833332
Quercus pubescens	43.62499999	4.79166666
Quercus pubescens	43.62499999	5.04166666
Quercus pubescens	43.62499999	5.12499999
Quercus pubescens	43.62499999	5.20833332
Quercus pubescens	43.62499999	5.29166666
Quercus pubescens	43.62499999	5.37499999
Quercus pubescens	43.62499999	5.45833332
Quercus pubescens	43.62499999	5.54166666
Quercus pubescens	43.62499999	5.62499999
Quercus pubescens	43.62499999	5.70833332
Quercus pubescens	43.62499999	5.79166666
Quercus pubescens	43.62499999	5.87499999
Quercus pubescens	43.62499999	5.95833332
Quercus pubescens	43.62499999	6.04166666
Quercus pubescens	43.62499999	6.12499999
Quercus pubescens	43.62499999	6.20833332
Quercus pubescens	43.62499999	6.29166666
Quercus pubescens	43.62499999	6.37499999
Quercus pubescens	43.62499999	6.45833332
Quercus pubescens	43.62499999	6.54166666
Quercus pubescens	43.62499999	6.62499999
Quercus pubescens	43.62499999	6.70833332
Quercus pubescens	43.62499999	6.79166666
Quercus pubescens	43.62499999	6.87499999
Quercus pubescens	43.62499999	6.95833332
Quercus pubescens	43.62499999	7.04166666
Quercus pubescens	43.62499999	7.12499999
Quercus pubescens	43.62499999	10.37499999
Quercus pubescens	43.62499999	10.62499999
Quercus pubescens	43.62499999	10.70833332
Quercus pubescens	43.62499999	10.79166665
Quercus pubescens	43.62499999	10.95833332
Quercus pubescens	43.62499999	11.04166665
Quercus pubescens	43.62499999	11.12499999
Quercus pubescens	43.62499999	11.20833332
Quercus pubescens	43.62499999	11.29166665
Quercus pubescens	43.62499999	11.37499999
Quercus pubescens	43.62499999	11.45833332
Quercus pubescens	43.62499999	11.54166665
Quercus pubescens	43.62499999	11.87499999
Quercus pubescens	43.62499999	12.70833332
Quercus pubescens	43.62499999	13.29166665
Quercus pubescens	43.62499999	16.12499999
Quercus pubescens	43.62499999	16.45833332
Quercus pubescens	43.70833333	-0.70833334
Quercus pubescens	43.70833333	-0.20833334
Quercus pubescens	43.70833333	-0.12500001
Quercus pubescens	43.70833333	-0.04166667
Quercus pubescens	43.70833333	0.04166666
Quercus pubescens	43.70833333	0.12499999
Quercus pubescens	43.70833333	0.20833333
Quercus pubescens	43.70833333	0.29166666
Quercus pubescens	43.70833333	0.37499999
Quercus pubescens	43.70833333	0.45833333
Quercus pubescens	43.70833333	0.54166666
Quercus pubescens	43.70833333	0.62499999
Quercus pubescens	43.70833333	0.70833333
Quercus pubescens	43.70833333	0.79166666
Quercus pubescens	43.70833333	0.87499999
Quercus pubescens	43.70833333	0.95833333
Quercus pubescens	43.70833333	1.04166666
Quercus pubescens	43.70833333	1.12499999
Quercus pubescens	43.70833333	1.20833333
Quercus pubescens	43.70833333	1.29166666
Quercus pubescens	43.70833333	1.37499999
Quercus pubescens	43.70833333	1.45833333
Quercus pubescens	43.70833333	1.54166666
Quercus pubescens	43.70833333	1.62499999
Quercus pubescens	43.70833333	1.70833332
Quercus pubescens	43.70833333	1.79166666
Quercus pubescens	43.70833333	1.87499999
Quercus pubescens	43.70833333	1.95833332
Quercus pubescens	43.70833333	2.04166666
Quercus pubescens	43.70833333	2.12499999
Quercus pubescens	43.70833333	2.20833332
Quercus pubescens	43.70833333	2.29166666
Quercus pubescens	43.70833333	2.37499999
Quercus pubescens	43.70833333	2.45833332
Quercus pubescens	43.70833333	2.54166666
Quercus pubescens	43.70833333	2.62499999
Quercus pubescens	43.70833333	2.79166666
Quercus pubescens	43.70833333	2.87499999
Quercus pubescens	43.70833333	2.95833332
Quercus pubescens	43.70833333	3.04166666
Quercus pubescens	43.70833333	3.12499999
Quercus pubescens	43.70833333	3.20833332
Quercus pubescens	43.70833333	3.29166666
Quercus pubescens	43.70833333	3.37499999
Quercus pubescens	43.70833333	3.45833332
Quercus pubescens	43.70833333	3.54166666
Quercus pubescens	43.70833333	3.62499999
Quercus pubescens	43.70833333	3.70833332
Quercus pubescens	43.70833333	3.79166666
Quercus pubescens	43.70833333	3.87499999
Quercus pubescens	43.70833333	3.95833332
Quercus pubescens	43.70833333	4.04166666
Quercus pubescens	43.70833333	4.12499999
Quercus pubescens	43.70833333	4.20833332
Quercus pubescens	43.70833333	4.29166666
Quercus pubescens	43.70833333	4.37499999
Quercus pubescens	43.70833333	4.45833332
Quercus pubescens	43.70833333	4.54166666
Quercus pubescens	43.70833333	4.79166666
Quercus pubescens	43.70833333	4.87499999
Quercus pubescens	43.70833333	4.95833332
Quercus pubescens	43.70833333	5.04166666
Quercus pubescens	43.70833333	5.12499999
Quercus pubescens	43.70833333	5.20833332
Quercus pubescens	43.70833333	5.29166666
Quercus pubescens	43.70833333	5.37499999
Quercus pubescens	43.70833333	5.45833332
Quercus pubescens	43.70833333	5.54166666
Quercus pubescens	43.70833333	5.62499999
Quercus pubescens	43.70833333	5.70833332
Quercus pubescens	43.70833333	5.79166666
Quercus pubescens	43.70833333	5.87499999
Quercus pubescens	43.70833333	5.95833332
Quercus pubescens	43.70833333	6.04166666
Quercus pubescens	43.70833333	6.12499999
Quercus pubescens	43.70833333	6.20833332
Quercus pubescens	43.70833333	6.29166666
Quercus pubescens	43.70833333	6.37499999
Quercus pubescens	43.70833333	6.45833332
Quercus pubescens	43.70833333	6.54166666
Quercus pubescens	43.70833333	6.62499999
Quercus pubescens	43.70833333	6.70833332
Quercus pubescens	43.70833333	6.79166666
Quercus pubescens	43.70833333	6.87499999
Quercus pubescens	43.70833333	6.95833332
Quercus pubescens	43.70833333	7.04166666
Quercus pubescens	43.70833333	7.12499999
Quercus pubescens	43.70833333	7.20833332
Quercus pubescens	43.70833333	7.29166666
Quercus pubescens	43.70833333	10.54166665
Quercus pubescens	43.70833333	10.79166665
Quercus pubescens	43.70833333	10.87499999
Quercus pubescens	43.70833333	10.95833332
Quercus pubescens	43.70833333	11.04166665
Quercus pubescens	43.70833333	11.12499999
Quercus pubescens	43.70833333	11.20833332
Quercus pubescens	43.70833333	11.29166665
Quercus pubescens	43.70833333	11.37499999
Quercus pubescens	43.70833333	11.45833332
Quercus pubescens	43.70833333	11.54166665
Quercus pubescens	43.70833333	11.70833332
Quercus pubescens	43.70833333	11.79166665
Quercus pubescens	43.70833333	12.79166665
Quercus pubescens	43.70833333	13.20833332
Quercus pubescens	43.70833333	16.54166665
Quercus pubescens	43.79166666	-0.70833334
Quercus pubescens	43.79166666	-0.04166667
Quercus pubescens	43.79166666	0.04166666
Quercus pubescens	43.79166666	0.12499999
Quercus pubescens	43.79166666	0.20833333
Quercus pubescens	43.79166666	0.29166666
Quercus pubescens	43.79166666	0.37499999
Quercus pubescens	43.79166666	0.45833333
Quercus pubescens	43.79166666	0.54166666
Quercus pubescens	43.79166666	0.62499999
Quercus pubescens	43.79166666	0.70833333
Quercus pubescens	43.79166666	0.79166666
Quercus pubescens	43.79166666	0.87499999
Quercus pubescens	43.79166666	0.95833333
Quercus pubescens	43.79166666	1.04166666
Quercus pubescens	43.79166666	1.12499999
Quercus pubescens	43.79166666	1.20833333
Quercus pubescens	43.79166666	1.29166666
Quercus pubescens	43.79166666	1.37499999
Quercus pubescens	43.79166666	1.45833333
Quercus pubescens	43.79166666	1.54166666
Quercus pubescens	43.79166666	1.62499999
Quercus pubescens	43.79166666	1.70833332
Quercus pubescens	43.79166666	1.79166666
Quercus pubescens	43.79166666	1.87499999
Quercus pubescens	43.79166666	1.95833332
Quercus pubescens	43.79166666	2.04166666
Quercus pubescens	43.79166666	2.12499999
Quercus pubescens	43.79166666	2.20833332
Quercus pubescens	43.79166666	2.29166666
Quercus pubescens	43.79166666	2.37499999
Quercus pubescens	43.79166666	2.45833332
Quercus pubescens	43.79166666	2.54166666
Quercus pubescens	43.79166666	2.62499999
Quercus pubescens	43.79166666	2.70833332
Quercus pubescens	43.79166666	2.79166666
Quercus pubescens	43.79166666	2.87499999
Quercus pubescens	43.79166666	2.95833332
Quercus pubescens	43.79166666	3.04166666
Quercus pubescens	43.79166666	3.12499999
Quercus pubescens	43.79166666	3.20833332
Quercus pubescens	43.79166666	3.29166666
Quercus pubescens	43.79166666	3.37499999
Quercus pubescens	43.79166666	3.45833332
Quercus pubescens	43.79166666	3.54166666
Quercus pubescens	43.79166666	3.62499999
Quercus pubescens	43.79166666	3.70833332
Quercus pubescens	43.79166666	3.79166666
Quercus pubescens	43.79166666	3.87499999
Quercus pubescens	43.79166666	3.95833332
Quercus pubescens	43.79166666	4.04166666
Quercus pubescens	43.79166666	4.12499999
Quercus pubescens	43.79166666	4.20833332
Quercus pubescens	43.79166666	4.29166666
Quercus pubescens	43.79166666	4.37499999
Quercus pubescens	43.79166666	4.45833332
Quercus pubescens	43.79166666	4.54166666
Quercus pubescens	43.79166666	4.62499999
Quercus pubescens	43.79166666	4.70833332
Quercus pubescens	43.79166666	4.79166666
Quercus pubescens	43.79166666	4.87499999
Quercus pubescens	43.79166666	5.04166666
Quercus pubescens	43.79166666	5.12499999
Quercus pubescens	43.79166666	5.20833332
Quercus pubescens	43.79166666	5.29166666
Quercus pubescens	43.79166666	5.37499999
Quercus pubescens	43.79166666	5.45833332
Quercus pubescens	43.79166666	5.54166666
Quercus pubescens	43.79166666	5.62499999
Quercus pubescens	43.79166666	5.70833332
Quercus pubescens	43.79166666	5.79166666
Quercus pubescens	43.79166666	5.87499999
Quercus pubescens	43.79166666	5.95833332
Quercus pubescens	43.79166666	6.04166666
Quercus pubescens	43.79166666	6.12499999
Quercus pubescens	43.79166666	6.20833332
Quercus pubescens	43.79166666	6.29166666
Quercus pubescens	43.79166666	6.37499999
Quercus pubescens	43.79166666	6.45833332
Quercus pubescens	43.79166666	6.54166666
Quercus pubescens	43.79166666	6.62499999
Quercus pubescens	43.79166666	6.70833332
Quercus pubescens	43.79166666	6.79166666
Quercus pubescens	43.79166666	6.87499999
Quercus pubescens	43.79166666	6.95833332
Quercus pubescens	43.79166666	7.04166666
Quercus pubescens	43.79166666	7.12499999
Quercus pubescens	43.79166666	7.20833332
Quercus pubescens	43.79166666	7.29166666
Quercus pubescens	43.79166666	7.37499999
Quercus pubescens	43.79166666	7.45833332
Quercus pubescens	43.79166666	7.54166666
Quercus pubescens	43.79166666	7.62499999
Quercus pubescens	43.79166666	7.70833332
Quercus pubescens	43.79166666	10.37499999
Quercus pubescens	43.79166666	10.45833332
Quercus pubescens	43.79166666	10.62499999
Quercus pubescens	43.79166666	10.79166665
Quercus pubescens	43.79166666	10.87499999
Quercus pubescens	43.79166666	10.95833332
Quercus pubescens	43.79166666	11.04166665
Quercus pubescens	43.79166666	11.29166665
Quercus pubescens	43.79166666	11.37499999
Quercus pubescens	43.79166666	11.45833332
Quercus pubescens	43.79166666	11.54166665
Quercus pubescens	43.79166666	11.70833332
Quercus pubescens	43.79166666	11.79166665
Quercus pubescens	43.79166666	11.95833332
Quercus pubescens	43.79166666	12.20833332
Quercus pubescens	43.79166666	12.37499999
Quercus pubescens	43.79166666	12.95833332
Quercus pubescens	43.79166666	15.70833332
Quercus pubescens	43.79166666	15.79166665
Quercus pubescens	43.79166666	16.04166665
Quercus pubescens	43.87499999	0.12499999
Quercus pubescens	43.87499999	0.20833333
Quercus pubescens	43.87499999	0.29166666
Quercus pubescens	43.87499999	0.37499999
Quercus pubescens	43.87499999	0.45833333
Quercus pubescens	43.87499999	0.54166666
Quercus pubescens	43.87499999	0.62499999
Quercus pubescens	43.87499999	0.70833333
Quercus pubescens	43.87499999	0.79166666
Quercus pubescens	43.87499999	0.87499999
Quercus pubescens	43.87499999	0.95833333
Quercus pubescens	43.87499999	1.04166666
Quercus pubescens	43.87499999	1.12499999
Quercus pubescens	43.87499999	1.20833333
Quercus pubescens	43.87499999	1.29166666
Quercus pubescens	43.87499999	1.37499999
Quercus pubescens	43.87499999	1.45833333
Quercus pubescens	43.87499999	1.54166666
Quercus pubescens	43.87499999	1.62499999
Quercus pubescens	43.87499999	1.70833332
Quercus pubescens	43.87499999	1.79166666
Quercus pubescens	43.87499999	1.87499999
Quercus pubescens	43.87499999	1.95833332
Quercus pubescens	43.87499999	2.04166666
Quercus pubescens	43.87499999	2.12499999
Quercus pubescens	43.87499999	2.29166666
Quercus pubescens	43.87499999	2.37499999
Quercus pubescens	43.87499999	2.45833332
Quercus pubescens	43.87499999	2.54166666
Quercus pubescens	43.87499999	2.62499999
Quercus pubescens	43.87499999	2.70833332
Quercus pubescens	43.87499999	2.79166666
Quercus pubescens	43.87499999	2.87499999
Quercus pubescens	43.87499999	2.95833332
Quercus pubescens	43.87499999	3.04166666
Quercus pubescens	43.87499999	3.12499999
Quercus pubescens	43.87499999	3.20833332
Quercus pubescens	43.87499999	3.29166666
Quercus pubescens	43.87499999	3.37499999
Quercus pubescens	43.87499999	3.45833332
Quercus pubescens	43.87499999	3.54166666
Quercus pubescens	43.87499999	3.62499999
Quercus pubescens	43.87499999	3.70833332
Quercus pubescens	43.87499999	3.79166666
Quercus pubescens	43.87499999	3.87499999
Quercus pubescens	43.87499999	3.95833332
Quercus pubescens	43.87499999	4.04166666
Quercus pubescens	43.87499999	4.12499999
Quercus pubescens	43.87499999	4.20833332
Quercus pubescens	43.87499999	4.29166666
Quercus pubescens	43.87499999	4.37499999
Quercus pubescens	43.87499999	4.54166666
Quercus pubescens	43.87499999	4.62499999
Quercus pubescens	43.87499999	4.79166666
Quercus pubescens	43.87499999	4.95833332
Quercus pubescens	43.87499999	5.04166666
Quercus pubescens	43.87499999	5.12499999
Quercus pubescens	43.87499999	5.20833332
Quercus pubescens	43.87499999	5.29166666
Quercus pubescens	43.87499999	5.37499999
Quercus pubescens	43.87499999	5.45833332
Quercus pubescens	43.87499999	5.54166666
Quercus pubescens	43.87499999	5.62499999
Quercus pubescens	43.87499999	5.70833332
Quercus pubescens	43.87499999	5.79166666
Quercus pubescens	43.87499999	5.87499999
Quercus pubescens	43.87499999	5.95833332
Quercus pubescens	43.87499999	6.04166666
Quercus pubescens	43.87499999	6.12499999
Quercus pubescens	43.87499999	6.20833332
Quercus pubescens	43.87499999	6.29166666
Quercus pubescens	43.87499999	6.37499999
Quercus pubescens	43.87499999	6.45833332
Quercus pubescens	43.87499999	6.54166666
Quercus pubescens	43.87499999	6.62499999
Quercus pubescens	43.87499999	6.70833332
Quercus pubescens	43.87499999	6.79166666
Quercus pubescens	43.87499999	6.87499999
Quercus pubescens	43.87499999	6.95833332
Quercus pubescens	43.87499999	7.04166666
Quercus pubescens	43.87499999	7.12499999
Quercus pubescens	43.87499999	7.20833332
Quercus pubescens	43.87499999	7.29166666
Quercus pubescens	43.87499999	7.37499999
Quercus pubescens	43.87499999	7.45833332
Quercus pubescens	43.87499999	7.54166666
Quercus pubescens	43.87499999	7.62499999
Quercus pubescens	43.87499999	7.70833332
Quercus pubescens	43.87499999	7.79166666
Quercus pubescens	43.87499999	7.87499999
Quercus pubescens	43.87499999	7.95833332
Quercus pubescens	43.87499999	10.29166665
Quercus pubescens	43.87499999	10.37499999
Quercus pubescens	43.87499999	10.45833332
Quercus pubescens	43.87499999	10.62499999
Quercus pubescens	43.87499999	10.79166665
Quercus pubescens	43.87499999	11.20833332
Quercus pubescens	43.87499999	11.37499999
Quercus pubescens	43.87499999	11.45833332
Quercus pubescens	43.87499999	11.54166665
Quercus pubescens	43.87499999	11.62499999
Quercus pubescens	43.87499999	11.79166665
Quercus pubescens	43.87499999	11.95833332
Quercus pubescens	43.87499999	12.04166665
Quercus pubescens	43.87499999	12.29166665
Quercus pubescens	43.87499999	12.45833332
Quercus pubescens	43.87499999	15.95833332
Quercus pubescens	43.87499999	16.12499999
Quercus pubescens	43.95833333	0.04166666
Quercus pubescens	43.95833333	0.12499999
Quercus pubescens	43.95833333	0.20833332
Quercus pubescens	43.95833333	0.29166666
Quercus pubescens	43.95833333	0.37499999
Quercus pubescens	43.95833333	0.45833332
Quercus pubescens	43.95833333	0.54166666
Quercus pubescens	43.95833333	0.62499999
Quercus pubescens	43.95833333	0.70833332
Quercus pubescens	43.95833333	0.79166666
Quercus pubescens	43.95833333	0.87499999
Quercus pubescens	43.95833333	0.95833332
Quercus pubescens	43.95833333	1.04166666
Quercus pubescens	43.95833333	1.12499999
Quercus pubescens	43.95833333	1.20833332
Quercus pubescens	43.95833333	1.29166666
Quercus pubescens	43.95833333	1.37499999
Quercus pubescens	43.95833333	1.45833332
Quercus pubescens	43.95833333	1.54166666
Quercus pubescens	43.95833333	1.62499999
Quercus pubescens	43.95833333	1.70833332
Quercus pubescens	43.95833333	1.79166666
Quercus pubescens	43.95833333	1.87499999
Quercus pubescens	43.95833333	1.95833332
Quercus pubescens	43.95833333	2.04166666
Quercus pubescens	43.95833333	2.12499999
Quercus pubescens	43.95833333	2.20833332
Quercus pubescens	43.95833333	2.29166666
Quercus pubescens	43.95833333	2.37499999
Quercus pubescens	43.95833333	2.45833332
Quercus pubescens	43.95833333	2.54166666
Quercus pubescens	43.95833333	2.62499999
Quercus pubescens	43.95833333	2.70833332
Quercus pubescens	43.95833333	2.79166666
Quercus pubescens	43.95833333	2.87499999
Quercus pubescens	43.95833333	2.95833332
[truncated: 6,674 more rows]
